# Supplementary material for: Sub-part-per-trillion test of the Standard Model with atomic hydrogen
Source: Nature. 2026 Feb 11;650(8103):845–51. doi: 10.1038/s41586-026-10124-3 (PMC12935534; doi:10.1038/s41586-026-10124-3)
Supplement: Supplementary file 3 — Source Data Fig. 1 [file 41586_2026_10124_MOESM3_ESM.csv]

DOI	Year	Label	Reference	Theory source	Proton radius (fm)	Proton radius uncertainty (fm)
10.1103/RevModPhys.88.035009	2014	CODATA 2014	16		0.87510	0.00610
10.1103/RevModPhys.97.025002	2022	CODATA 2022	1		0.84075	0.00064
10.1103/RevModPhys.96.015001	2024	muonic H	15		0.84060	0.00039
	2025	2S-6P (2026)	-1	CODATA2022	0.84060	0.00150
10.1103/PhysRevLett.132.113001	2024	2S ionization energy (2024)	7	CODATA2022	0.82050	0.01290
10.1103/PhysRevLett.128.023001	2022	2S-8D (2022)	6	CODATA2022	0.85820	0.00500
10.1126/science.abc7776	2020	1S-3S (2020)	5	CODATA2022	0.84800	0.00370
10.1103/PhysRevLett.120.183003	2018	1S-3S (2018)	3	CODATA2022	0.87700	0.01300
10.1126/science.aau7807	2019	2S-2P (2019)	4	CODATA2022	0.83330	0.00980
10.1126/science.aah6677	2017	2S-4P (2017)	2	CODATA2022	0.83340	0.00940
