# Supplementary material for: Sub-part-per-trillion test of the Standard Model with atomic hydrogen
Source: Nature. 2026 Feb 11;650(8103):845–51. doi: 10.1038/s41586-026-10124-3 (PMC12935534; doi:10.1038/s41586-026-10124-3)
Supplement: Supplementary file 4 — Source Data Fig. 2 [file 41586_2026_10124_MOESM4_ESM.xlsx]

## Sheet: c, tau2, exp.
Detuning (Hz)	Signal (cts)	Signal uncertainty (cts)
-4.99983e+07	631	25.1197
-3.63314e+07	623	24.96
-2.26645e+07	661	25.7099
-8.99774e+06	1299	36.0416
-6.71404e+06	1879	43.3474
-5.59204e+06	2453	49.5278
-4.82344e+06	2609	51.0784
-4.21544e+06	3155	56.1694
-3.69294e+06	3572	59.7662
-3.21734e+06	3814	61.7576
-2.76334e+06	4082	63.8905
-2.30874e+06	4358	66.0151
-1.82514e+06	4597	67.8012
-1.25294e+06	4897	69.9786
1658.5	5002	70.7248
1658.5	4883	69.8785
1.25626e+06	4964	70.4557
1.82846e+06	4723	68.7241
2.31206e+06	4444	66.6633
2.76666e+06	4099	64.0234
3.22066e+06	3835	61.9274
3.69626e+06	3668	60.564
4.21876e+06	3146	56.0892
4.82676e+06	2764	52.5738
5.59536e+06	2273	47.676
6.71736e+06	1871	43.2551
9.00106e+06	1161	34.0735
2.26679e+07	671	25.9037
3.63348e+07	638	25.2587
5.00017e+07	626	25.02

## Sheet: c, tau2, fit
Detuning (Hz)	Signal (cts)	Signal uncertainty (cts)
-3.19983e+07	640.049
-3.19343e+07	640.187
-3.18702e+07	640.326
-3.18061e+07	640.466
-3.17421e+07	640.607
-3.1678e+07	640.748
-3.1614e+07	640.891
-3.15499e+07	641.034
-3.14858e+07	641.179
-3.14218e+07	641.324
-3.13577e+07	641.47
-3.12936e+07	641.617
-3.12296e+07	641.765
-3.11655e+07	641.914
-3.11014e+07	642.064
-3.10374e+07	642.215
-3.09733e+07	642.367
-3.09093e+07	642.52
-3.08452e+07	642.674
-3.07811e+07	642.829
-3.07171e+07	642.984
-3.0653e+07	643.141
-3.05889e+07	643.299
-3.05249e+07	643.458
-3.04608e+07	643.618
-3.03967e+07	643.779
-3.03327e+07	643.941
-3.02686e+07	644.104
-3.02045e+07	644.268
-3.01405e+07	644.434
-3.00764e+07	644.6
-3.00124e+07	644.767
-2.99483e+07	644.936
-2.98842e+07	645.106
-2.98202e+07	645.277
-2.97561e+07	645.449
-2.9692e+07	645.622
-2.9628e+07	645.796
-2.95639e+07	645.972
-2.94998e+07	646.148
-2.94358e+07	646.326
-2.93717e+07	646.505
-2.93077e+07	646.686
-2.92436e+07	646.867
-2.91795e+07	647.05
-2.91155e+07	647.234
-2.90514e+07	647.419
-2.89873e+07	647.606
-2.89233e+07	647.794
-2.88592e+07	647.983
-2.87951e+07	648.173
-2.87311e+07	648.365
-2.8667e+07	648.558
-2.86029e+07	648.753
-2.85389e+07	648.949
-2.84748e+07	649.146
-2.84108e+07	649.345
-2.83467e+07	649.545
-2.82826e+07	649.746
-2.82186e+07	649.949
-2.81545e+07	650.153
-2.80904e+07	650.359
-2.80264e+07	650.567
-2.79623e+07	650.775
-2.78982e+07	650.986
-2.78342e+07	651.197
-2.77701e+07	651.411
-2.7706e+07	651.626
-2.7642e+07	651.842
-2.75779e+07	652.06
-2.75139e+07	652.28
-2.74498e+07	652.501
-2.73857e+07	652.724
-2.73217e+07	652.948
-2.72576e+07	653.174
-2.71935e+07	653.402
-2.71295e+07	653.631
-2.70654e+07	653.863
-2.70013e+07	654.096
-2.69373e+07	654.33
-2.68732e+07	654.567
-2.68092e+07	654.805
-2.67451e+07	655.045
-2.6681e+07	655.287
-2.6617e+07	655.53
-2.65529e+07	655.776
-2.64888e+07	656.023
-2.64248e+07	656.272
-2.63607e+07	656.523
-2.62966e+07	656.776
-2.62326e+07	657.031
-2.61685e+07	657.288
-2.61044e+07	657.547
-2.60404e+07	657.808
-2.59763e+07	658.071
-2.59123e+07	658.336
-2.58482e+07	658.604
-2.57841e+07	658.873
-2.57201e+07	659.144
-2.5656e+07	659.418
-2.55919e+07	659.693
-2.55279e+07	659.971
-2.54638e+07	660.251
-2.53997e+07	660.533
-2.53357e+07	660.818
-2.52716e+07	661.105
-2.52076e+07	661.394
-2.51435e+07	661.685
-2.50794e+07	661.979
-2.50154e+07	662.275
-2.49513e+07	662.574
-2.48872e+07	662.875
-2.48232e+07	663.179
-2.47591e+07	663.485
-2.4695e+07	663.793
-2.4631e+07	664.104
-2.45669e+07	664.418
-2.45028e+07	664.734
-2.44388e+07	665.053
-2.43747e+07	665.375
-2.43107e+07	665.699
-2.42466e+07	666.026
-2.41825e+07	666.356
-2.41185e+07	666.688
-2.40544e+07	667.023
-2.39903e+07	667.362
-2.39263e+07	667.703
-2.38622e+07	668.047
-2.37981e+07	668.394
-2.37341e+07	668.744
-2.367e+07	669.097
-2.36059e+07	669.453
-2.35419e+07	669.812
-2.34778e+07	670.174
-2.34138e+07	670.539
-2.33497e+07	670.908
-2.32856e+07	671.28
-2.32216e+07	671.655
-2.31575e+07	672.033
-2.30934e+07	672.415
-2.30294e+07	672.801
-2.29653e+07	673.189
-2.29012e+07	673.581
-2.28372e+07	673.977
-2.27731e+07	674.376
-2.27091e+07	674.779
-2.2645e+07	675.186
-2.25809e+07	675.596
-2.25169e+07	676.01
-2.24528e+07	676.428
-2.23887e+07	676.85
-2.23247e+07	677.275
-2.22606e+07	677.705
-2.21965e+07	678.138
-2.21325e+07	678.576
-2.20684e+07	679.017
-2.20043e+07	679.463
-2.19403e+07	679.913
-2.18762e+07	680.367
-2.18122e+07	680.826
-2.17481e+07	681.289
-2.1684e+07	681.756
-2.162e+07	682.228
-2.15559e+07	682.704
-2.14918e+07	683.185
-2.14278e+07	683.671
-2.13637e+07	684.161
-2.12996e+07	684.656
-2.12356e+07	685.156
-2.11715e+07	685.661
-2.11075e+07	686.171
-2.10434e+07	686.686
-2.09793e+07	687.206
-2.09153e+07	687.731
-2.08512e+07	688.262
-2.07871e+07	688.798
-2.07231e+07	689.339
-2.0659e+07	689.886
-2.05949e+07	690.438
-2.05309e+07	690.996
-2.04668e+07	691.56
-2.04027e+07	692.129
-2.03387e+07	692.704
-2.02746e+07	693.286
-2.02106e+07	693.873
-2.01465e+07	694.466
-2.00824e+07	695.066
-2.00184e+07	695.672
-1.99543e+07	696.284
-1.98902e+07	696.903
-1.98262e+07	697.528
-1.97621e+07	698.161
-1.9698e+07	698.799
-1.9634e+07	699.445
-1.95699e+07	700.098
-1.95058e+07	700.758
-1.94418e+07	701.425
-1.93777e+07	702.099
-1.93137e+07	702.781
-1.92496e+07	703.47
-1.91855e+07	704.167
-1.91215e+07	704.872
-1.90574e+07	705.584
-1.89933e+07	706.305
-1.89293e+07	707.033
-1.88652e+07	707.77
-1.88011e+07	708.515
-1.87371e+07	709.269
-1.8673e+07	710.032
-1.8609e+07	710.803
-1.85449e+07	711.583
-1.84808e+07	712.372
-1.84168e+07	713.17
-1.83527e+07	713.978
-1.82886e+07	714.795
-1.82246e+07	715.622
-1.81605e+07	716.459
-1.80964e+07	717.306
-1.80324e+07	718.163
-1.79683e+07	719.03
-1.79042e+07	719.907
-1.78402e+07	720.796
-1.77761e+07	721.695
-1.77121e+07	722.605
-1.7648e+07	723.527
-1.75839e+07	724.46
-1.75199e+07	725.404
-1.74558e+07	726.36
-1.73917e+07	727.329
-1.73277e+07	728.309
-1.72636e+07	729.302
-1.71995e+07	730.308
-1.71355e+07	731.326
-1.70714e+07	732.358
-1.70074e+07	733.403
-1.69433e+07	734.462
-1.68792e+07	735.534
-1.68152e+07	736.621
-1.67511e+07	737.722
-1.6687e+07	738.838
-1.6623e+07	739.968
-1.65589e+07	741.114
-1.64948e+07	742.275
-1.64308e+07	743.452
-1.63667e+07	744.645
-1.63026e+07	745.855
-1.62386e+07	747.081
-1.61745e+07	748.324
-1.61105e+07	749.584
-1.60464e+07	750.863
-1.59823e+07	752.159
-1.59183e+07	753.474
-1.58542e+07	754.807
-1.57901e+07	756.16
-1.57261e+07	757.532
-1.5662e+07	758.924
-1.55979e+07	760.336
-1.55339e+07	761.769
-1.54698e+07	763.223
-1.54057e+07	764.699
-1.53417e+07	766.198
-1.52776e+07	767.718
-1.52136e+07	769.262
-1.51495e+07	770.829
-1.50854e+07	772.42
-1.50214e+07	774.036
-1.49573e+07	775.677
-1.48932e+07	777.344
-1.48292e+07	779.036
-1.47651e+07	780.756
-1.4701e+07	782.503
-1.4637e+07	784.278
-1.45729e+07	786.081
-1.45089e+07	787.914
-1.44448e+07	789.777
-1.43807e+07	791.671
-1.43167e+07	793.596
-1.42526e+07	795.553
-1.41885e+07	797.543
-1.41245e+07	799.566
-1.40604e+07	801.624
-1.39963e+07	803.717
-1.39323e+07	805.847
-1.38682e+07	808.013
-1.38041e+07	810.217
-1.37401e+07	812.46
-1.3676e+07	814.743
-1.3612e+07	817.066
-1.35479e+07	819.432
-1.34838e+07	821.84
-1.34198e+07	824.292
-1.33557e+07	826.788
-1.32916e+07	829.331
-1.32276e+07	831.922
-1.31635e+07	834.56
-1.30994e+07	837.249
-1.30354e+07	839.988
-1.29713e+07	842.78
-1.29073e+07	845.626
-1.28432e+07	848.527
-1.27791e+07	851.484
-1.27151e+07	854.499
-1.2651e+07	857.574
-1.25869e+07	860.711
-1.25229e+07	863.91
-1.24588e+07	867.173
-1.23947e+07	870.503
-1.23307e+07	873.901
-1.22666e+07	877.369
-1.22025e+07	880.908
-1.21385e+07	884.521
-1.20744e+07	888.21
-1.20104e+07	891.977
-1.19463e+07	895.824
-1.18822e+07	899.753
-1.18182e+07	903.766
-1.17541e+07	907.866
-1.169e+07	912.055
-1.1626e+07	916.335
-1.15619e+07	920.71
-1.14978e+07	925.181
-1.14338e+07	929.752
-1.13697e+07	934.424
-1.13056e+07	939.202
-1.12416e+07	944.087
-1.11775e+07	949.083
-1.11135e+07	954.194
-1.10494e+07	959.421
-1.09853e+07	964.768
-1.09213e+07	970.239
-1.08572e+07	975.836
-1.07931e+07	981.565
-1.07291e+07	987.427
-1.0665e+07	993.426
-1.06009e+07	999.568
-1.05369e+07	1005.85
-1.04728e+07	1012.29
-1.04088e+07	1018.88
-1.03447e+07	1025.62
-1.02806e+07	1032.53
-1.02166e+07	1039.61
-1.01525e+07	1046.85
-1.00884e+07	1054.27
-1.00244e+07	1061.86
-9.9603e+06	1069.65
-9.89624e+06	1077.62
-9.83218e+06	1085.78
-9.76811e+06	1094.14
-9.70405e+06	1102.71
-9.63998e+06	1111.48
-9.57592e+06	1120.47
-9.51186e+06	1129.68
-9.44779e+06	1139.12
-9.38373e+06	1148.78
-9.31966e+06	1158.68
-9.2556e+06	1168.82
-9.19153e+06	1179.21
-9.12747e+06	1189.85
-9.06341e+06	1200.75
-8.99934e+06	1211.91
-8.93528e+06	1223.35
-8.87121e+06	1235.06
-8.80715e+06	1247.06
-8.74309e+06	1259.35
-8.67902e+06	1271.93
-8.61496e+06	1284.81
-8.55089e+06	1298
-8.48683e+06	1311.51
-8.42277e+06	1325.33
-8.3587e+06	1339.49
-8.29464e+06	1353.98
-8.23057e+06	1368.8
-8.16651e+06	1383.98
-8.10245e+06	1399.51
-8.03838e+06	1415.39
-7.97432e+06	1431.64
-7.91025e+06	1448.27
-7.84619e+06	1465.27
-7.78213e+06	1482.65
-7.71806e+06	1500.43
-7.654e+06	1518.6
-7.58993e+06	1537.17
-7.52587e+06	1556.15
-7.4618e+06	1575.55
-7.39774e+06	1595.36
-7.33368e+06	1615.6
-7.26961e+06	1636.27
-7.20555e+06	1657.37
-7.14148e+06	1678.91
-7.07742e+06	1700.9
-7.01336e+06	1723.34
-6.94929e+06	1746.22
-6.88523e+06	1769.57
-6.82116e+06	1793.38
-6.7571e+06	1817.65
-6.69304e+06	1842.38
-6.62897e+06	1867.59
-6.56491e+06	1893.27
-6.50084e+06	1919.43
-6.43678e+06	1946.06
-6.37272e+06	1973.17
-6.30865e+06	2000.76
-6.24459e+06	2028.83
-6.18052e+06	2057.38
-6.11646e+06	2086.41
-6.0524e+06	2115.93
-5.98833e+06	2145.92
-5.92427e+06	2176.38
-5.8602e+06	2207.33
-5.79614e+06	2238.74
-5.73208e+06	2270.63
-5.66801e+06	2302.98
-5.60395e+06	2335.79
-5.53988e+06	2369.06
-5.47582e+06	2402.78
-5.41175e+06	2436.95
-5.34769e+06	2471.56
-5.28363e+06	2506.6
-5.21956e+06	2542.07
-5.1555e+06	2577.96
-5.09143e+06	2614.25
-5.02737e+06	2650.94
-4.96331e+06	2688.02
-4.89924e+06	2725.47
-4.83518e+06	2763.29
-4.77111e+06	2801.47
-4.70705e+06	2839.98
-4.64299e+06	2878.83
-4.57892e+06	2917.98
-4.51486e+06	2957.44
-4.45079e+06	2997.17
-4.38673e+06	3037.17
-4.32267e+06	3077.43
-4.2586e+06	3117.91
-4.19454e+06	3158.61
-4.13047e+06	3199.5
-4.06641e+06	3240.57
-4.00235e+06	3281.79
-3.93828e+06	3323.15
-3.87422e+06	3364.61
-3.81015e+06	3406.18
-3.74609e+06	3447.8
-3.68203e+06	3489.48
-3.61796e+06	3531.17
-3.5539e+06	3572.87
-3.48983e+06	3614.53
-3.42577e+06	3656.15
-3.3617e+06	3697.68
-3.29764e+06	3739.11
-3.23358e+06	3780.41
-3.16951e+06	3821.56
-3.10545e+06	3862.52
-3.04138e+06	3903.26
-2.97732e+06	3943.77
-2.91326e+06	3984.01
-2.84919e+06	4023.95
-2.78513e+06	4063.57
-2.72106e+06	4102.83
-2.657e+06	4141.72
-2.59294e+06	4180.19
-2.52887e+06	4218.22
-2.46481e+06	4255.78
-2.40074e+06	4292.84
-2.33668e+06	4329.38
-2.27262e+06	4365.36
-2.20855e+06	4400.75
-2.14449e+06	4435.53
-2.08042e+06	4469.67
-2.01636e+06	4503.15
-1.9523e+06	4535.92
-1.88823e+06	4567.97
-1.82417e+06	4599.27
-1.7601e+06	4629.79
-1.69604e+06	4659.5
-1.63198e+06	4688.39
-1.56791e+06	4716.42
-1.50385e+06	4743.57
-1.43978e+06	4769.82
-1.37572e+06	4795.14
-1.31165e+06	4819.51
-1.24759e+06	4842.91
-1.18353e+06	4865.31
-1.11946e+06	4886.71
-1.0554e+06	4907.07
-991334	4926.38
-927270	4944.62
-863206	4961.78
-799142	4977.83
-735078	4992.77
-671014	5006.58
-606950	5019.24
-542886	5030.75
-478822	5041.1
-414758	5050.27
-350694	5058.25
-286630	5065.04
-222566	5070.63
-158502	5075.02
-94437.6	5078.2
-30373.5	5080.17
33690.5	5080.93
97754.6	5080.47
161819	5078.8
225883	5075.92
289947	5071.83
354011	5066.54
418075	5060.04
482139	5052.35
546203	5043.48
610267	5033.42
674331	5022.2
738395	5009.82
802459	4996.3
866523	4981.64
930587	4965.86
994651	4948.97
1.05872e+06	4931
1.12278e+06	4911.95
1.18684e+06	4891.85
1.25091e+06	4870.71
1.31497e+06	4848.55
1.37904e+06	4825.39
1.4431e+06	4801.26
1.50716e+06	4776.17
1.57123e+06	4750.15
1.63529e+06	4723.23
1.69936e+06	4695.41
1.76342e+06	4666.73
1.82748e+06	4637.22
1.89155e+06	4606.9
1.95561e+06	4575.79
2.01968e+06	4543.93
2.08374e+06	4511.33
2.1478e+06	4478.03
2.21187e+06	4444.05
2.27593e+06	4409.42
2.34e+06	4374.18
2.40406e+06	4338.34
2.46812e+06	4301.94
2.53219e+06	4265
2.59625e+06	4227.56
2.66032e+06	4189.65
2.72438e+06	4151.28
2.78845e+06	4112.5
2.85251e+06	4073.33
2.91657e+06	4033.79
2.98064e+06	3993.93
3.0447e+06	3953.76
3.10877e+06	3913.32
3.17283e+06	3872.63
3.23689e+06	3831.72
3.30096e+06	3790.62
3.36502e+06	3749.35
3.42909e+06	3707.95
3.49315e+06	3666.44
3.55721e+06	3624.84
3.62128e+06	3583.19
3.68534e+06	3541.5
3.74941e+06	3499.8
3.81347e+06	3458.12
3.87753e+06	3416.48
3.9416e+06	3374.9
4.00566e+06	3333.41
4.06973e+06	3292.02
4.13379e+06	3250.76
4.19785e+06	3209.65
4.26192e+06	3168.72
4.32598e+06	3127.97
4.39005e+06	3087.43
4.45411e+06	3047.12
4.51818e+06	3007.05
4.58224e+06	2967.25
4.6463e+06	2927.73
4.71037e+06	2888.49
4.77443e+06	2849.57
4.8385e+06	2810.97
4.90256e+06	2772.71
4.96662e+06	2734.8
5.03069e+06	2697.26
5.09475e+06	2660.08
5.15882e+06	2623.3
5.22288e+06	2586.9
5.28694e+06	2550.92
5.35101e+06	2515.35
5.41507e+06	2480.2
5.47914e+06	2445.48
5.5432e+06	2411.2
5.60726e+06	2377.37
5.67133e+06	2343.99
5.73539e+06	2311.06
5.79946e+06	2278.59
5.86352e+06	2246.59
5.92758e+06	2215.06
5.99165e+06	2184
6.05571e+06	2153.42
6.11978e+06	2123.31
6.18384e+06	2093.68
6.2479e+06	2064.53
6.31197e+06	2035.86
6.37603e+06	2007.67
6.4401e+06	1979.96
6.50416e+06	1952.73
6.56823e+06	1925.98
6.63229e+06	1899.71
6.69635e+06	1873.91
6.76042e+06	1848.58
6.82448e+06	1823.73
6.88855e+06	1799.34
6.95261e+06	1775.42
7.01667e+06	1751.96
7.08074e+06	1728.96
7.1448e+06	1706.41
7.20887e+06	1684.32
7.27293e+06	1662.67
7.33699e+06	1641.45
7.40106e+06	1620.68
7.46512e+06	1600.34
7.52919e+06	1580.42
7.59325e+06	1560.92
7.65731e+06	1541.84
7.72138e+06	1523.16
7.78544e+06	1504.89
7.84951e+06	1487.02
7.91357e+06	1469.54
7.97763e+06	1452.44
8.0417e+06	1435.72
8.10576e+06	1419.38
8.16983e+06	1403.41
8.23389e+06	1387.79
8.29795e+06	1372.53
8.36202e+06	1357.62
8.42608e+06	1343.05
8.49015e+06	1328.81
8.55421e+06	1314.9
8.61828e+06	1301.32
8.68234e+06	1288.05
8.7464e+06	1275.09
8.81047e+06	1262.43
8.87453e+06	1250.08
8.9386e+06	1238.01
9.00266e+06	1226.22
9.06672e+06	1214.72
9.13079e+06	1203.49
9.19485e+06	1192.52
9.25892e+06	1181.82
9.32298e+06	1171.37
9.38704e+06	1161.17
9.45111e+06	1151.21
9.51517e+06	1141.49
9.57924e+06	1132
9.6433e+06	1122.73
9.70736e+06	1113.69
9.77143e+06	1104.86
9.83549e+06	1096.25
9.89956e+06	1087.83
9.96362e+06	1079.62
1.00277e+07	1071.6
1.00917e+07	1063.77
1.01558e+07	1056.13
1.02199e+07	1048.67
1.02839e+07	1041.38
1.0348e+07	1034.27
1.04121e+07	1027.32
1.04761e+07	1020.53
1.05402e+07	1013.91
1.06043e+07	1007.43
1.06683e+07	1001.11
1.07324e+07	994.934
1.07965e+07	988.9
1.08605e+07	983.004
1.09246e+07	977.243
1.09886e+07	971.613
1.10527e+07	966.111
1.11168e+07	960.733
1.11808e+07	955.477
1.12449e+07	950.338
1.1309e+07	945.314
1.1373e+07	940.401
1.14371e+07	935.597
1.15012e+07	930.899
1.15652e+07	926.303
1.16293e+07	921.808
1.16934e+07	917.41
1.17574e+07	913.106
1.18215e+07	908.895
1.18855e+07	904.773
1.19496e+07	900.738
1.20137e+07	896.789
1.20777e+07	892.922
1.21418e+07	889.136
1.22059e+07	885.428
1.22699e+07	881.796
1.2334e+07	878.238
1.23981e+07	874.753
1.24621e+07	871.338
1.25262e+07	867.992
1.25902e+07	864.712
1.26543e+07	861.497
1.27184e+07	858.345
1.27824e+07	855.255
1.28465e+07	852.225
1.29106e+07	849.254
1.29746e+07	846.339
1.30387e+07	843.48
1.31028e+07	840.675
1.31668e+07	837.923
1.32309e+07	835.222
1.3295e+07	832.571
1.3359e+07	829.968
1.34231e+07	827.414
1.34871e+07	824.906
1.35512e+07	822.443
1.36153e+07	820.024
1.36793e+07	817.648
1.37434e+07	815.315
1.38075e+07	813.022
1.38715e+07	810.769
1.39356e+07	808.555
1.39997e+07	806.38
1.40637e+07	804.241
1.41278e+07	802.139
1.41918e+07	800.073
1.42559e+07	798.041
1.432e+07	796.042
1.4384e+07	794.077
1.44481e+07	792.145
1.45122e+07	790.243
1.45762e+07	788.373
1.46403e+07	786.533
1.47044e+07	784.722
1.47684e+07	782.94
1.48325e+07	781.186
1.48966e+07	779.46
1.49606e+07	777.76
1.50247e+07	776.087
1.50887e+07	774.44
1.51528e+07	772.818
1.52169e+07	771.221
1.52809e+07	769.648
1.5345e+07	768.098
1.54091e+07	766.572
1.54731e+07	765.068
1.55372e+07	763.587
1.56013e+07	762.127
1.56653e+07	760.689
1.57294e+07	759.271
1.57935e+07	757.874
1.58575e+07	756.497
1.59216e+07	755.14
1.59856e+07	753.802
1.60497e+07	752.483
1.61138e+07	751.182
1.61778e+07	749.899
1.62419e+07	748.634
1.6306e+07	747.387
1.637e+07	746.157
1.64341e+07	744.943
1.64982e+07	743.746
1.65622e+07	742.565
1.66263e+07	741.4
1.66903e+07	740.251
1.67544e+07	739.116
1.68185e+07	737.997
1.68825e+07	736.892
1.69466e+07	735.802
1.70107e+07	734.726
1.70747e+07	733.664
1.71388e+07	732.616
1.72029e+07	731.581
1.72669e+07	730.559
1.7331e+07	729.55
1.73951e+07	728.554
1.74591e+07	727.57
1.75232e+07	726.599
1.75872e+07	725.64
1.76513e+07	724.692
1.77154e+07	723.757
1.77794e+07	722.832
1.78435e+07	721.919
1.79076e+07	721.017
1.79716e+07	720.126
1.80357e+07	719.246
1.80998e+07	718.376
1.81638e+07	717.517
1.82279e+07	716.668
1.82919e+07	715.829
1.8356e+07	714.999
1.84201e+07	714.18
1.84841e+07	713.37
1.85482e+07	712.569
1.86123e+07	711.777
1.86763e+07	710.995
1.87404e+07	710.222
1.88045e+07	709.457
1.88685e+07	708.701
1.89326e+07	707.954
1.89967e+07	707.215
1.90607e+07	706.484
1.91248e+07	705.762
1.91888e+07	705.047
1.92529e+07	704.341
1.9317e+07	703.642
1.9381e+07	702.951
1.94451e+07	702.267
1.95092e+07	701.591
1.95732e+07	700.922
1.96373e+07	700.261
1.97014e+07	699.606
1.97654e+07	698.959
1.98295e+07	698.318
1.98936e+07	697.684
1.99576e+07	697.057
2.00217e+07	696.437
2.00857e+07	695.823
2.01498e+07	695.215
2.02139e+07	694.614
2.02779e+07	694.019
2.0342e+07	693.43
2.04061e+07	692.848
2.04701e+07	692.271
2.05342e+07	691.7
2.05983e+07	691.135
2.06623e+07	690.576
2.07264e+07	690.022
2.07904e+07	689.474
2.08545e+07	688.931
2.09186e+07	688.394
2.09826e+07	687.862
2.10467e+07	687.336
2.11108e+07	686.814
2.11748e+07	686.298
2.12389e+07	685.787
2.1303e+07	685.281
2.1367e+07	684.78
2.14311e+07	684.283
2.14952e+07	683.792
2.15592e+07	683.305
2.16233e+07	682.823
2.16873e+07	682.345
2.17514e+07	681.872
2.18155e+07	681.404
2.18795e+07	680.94
2.19436e+07	680.48
2.20077e+07	680.025
2.20717e+07	679.574
2.21358e+07	679.127
2.21999e+07	678.685
2.22639e+07	678.246
2.2328e+07	677.812
2.2392e+07	677.381
2.24561e+07	676.955
2.25202e+07	676.532
2.25842e+07	676.113
2.26483e+07	675.698
2.27124e+07	675.287
2.27764e+07	674.88
2.28405e+07	674.476
2.29046e+07	674.076
2.29686e+07	673.679
2.30327e+07	673.286
2.30968e+07	672.896
2.31608e+07	672.51
2.32249e+07	672.128
2.32889e+07	671.748
2.3353e+07	671.372
2.34171e+07	671
2.34811e+07	670.63
2.35452e+07	670.264
2.36093e+07	669.901
2.36733e+07	669.541
2.37374e+07	669.184
2.38015e+07	668.831
2.38655e+07	668.48
2.39296e+07	668.132
2.39937e+07	667.788
2.40577e+07	667.446
2.41218e+07	667.107
2.41858e+07	666.771
2.42499e+07	666.438
2.4314e+07	666.107
2.4378e+07	665.78
2.44421e+07	665.455
2.45062e+07	665.132
2.45702e+07	664.813
2.46343e+07	664.496
2.46984e+07	664.182
2.47624e+07	663.87
2.48265e+07	663.561
2.48905e+07	663.254
2.49546e+07	662.95
2.50187e+07	662.648
2.50827e+07	662.349
2.51468e+07	662.052
2.52109e+07	661.758
2.52749e+07	661.466
2.5339e+07	661.176
2.54031e+07	660.889
2.54671e+07	660.604
2.55312e+07	660.321
2.55953e+07	660.04
2.56593e+07	659.762
2.57234e+07	659.486
2.57874e+07	659.212
2.58515e+07	658.94
2.59156e+07	658.67
2.59796e+07	658.402
2.60437e+07	658.137
2.61078e+07	657.873
2.61718e+07	657.612
2.62359e+07	657.352
2.63e+07	657.095
2.6364e+07	656.839
2.64281e+07	656.586
2.64921e+07	656.334
2.65562e+07	656.084
2.66203e+07	655.837
2.66843e+07	655.591
2.67484e+07	655.347
2.68125e+07	655.104
2.68765e+07	654.864
2.69406e+07	654.625
2.70047e+07	654.389
2.70687e+07	654.153
2.71328e+07	653.92
2.71969e+07	653.689
2.72609e+07	653.459
2.7325e+07	653.23
2.7389e+07	653.004
2.74531e+07	652.779
2.75172e+07	652.556
2.75812e+07	652.334
2.76453e+07	652.114
2.77094e+07	651.896
2.77734e+07	651.679
2.78375e+07	651.464
2.79016e+07	651.25
2.79656e+07	651.038
2.80297e+07	650.827
2.80938e+07	650.618
2.81578e+07	650.41
2.82219e+07	650.204
2.82859e+07	650
2.835e+07	649.796
2.84141e+07	649.595
2.84781e+07	649.394
2.85422e+07	649.195
2.86063e+07	648.998
2.86703e+07	648.801
2.87344e+07	648.606
2.87985e+07	648.413
2.88625e+07	648.221
2.89266e+07	648.03
2.89906e+07	647.84
2.90547e+07	647.652
2.91188e+07	647.465
2.91828e+07	647.28
2.92469e+07	647.095
2.9311e+07	646.912
2.9375e+07	646.73
2.94391e+07	646.55
2.95032e+07	646.37
2.95672e+07	646.192
2.96313e+07	646.015
2.96954e+07	645.839
2.97594e+07	645.665
2.98235e+07	645.491
2.98875e+07	645.319
2.99516e+07	645.148
3.00157e+07	644.978
3.00797e+07	644.809
3.01438e+07	644.641
3.02079e+07	644.475
3.02719e+07	644.309
3.0336e+07	644.145
3.04001e+07	643.981
3.04641e+07	643.819
3.05282e+07	643.658
3.05922e+07	643.498
3.06563e+07	643.338
3.07204e+07	643.18
3.07844e+07	643.023
3.08485e+07	642.867
3.09126e+07	642.712
3.09766e+07	642.558
3.10407e+07	642.405
3.11048e+07	642.253
3.11688e+07	642.101
3.12329e+07	641.951
3.1297e+07	641.802
3.1361e+07	641.654
3.14251e+07	641.506
3.14891e+07	641.36
3.15532e+07	641.215
3.16173e+07	641.07
3.16813e+07	640.926
3.17454e+07	640.783
3.18095e+07	640.642
3.18735e+07	640.501
3.19376e+07	640.361
3.20017e+07	640.221

## Sheet: c, tau2, sim.
Detuning (Hz)	Signal (cts)	Signal uncertainty (cts)
-63500000	607.181
-63000000	607.32
-62500000	607.459
-62000000	607.607
-61500000	607.757
-61000000	607.91
-60500000	608.065
-60000000	608.227
-59500000	608.383
-59000000	608.56
-58500000	608.734
-58000000	608.911
-57500000	609.093
-57000000	609.28
-56500000	609.474
-56000000	609.67
-55500000	609.874
-55000000	610.081
-54500000	610.299
-54000000	610.517
-53500000	610.744
-53000000	610.979
-52500000	611.218
-52000000	611.466
-51500000	611.719
-51000000	611.979
-50500000	612.25
-50000000	612.529
-49500000	612.815
-49000000	613.112
-48500000	613.416
-48000000	613.731
-47500000	614.055
-47000000	614.389
-46500000	614.735
-46000000	615.092
-45500000	615.462
-45000000	615.846
-44500000	616.241
-44000000	616.651
-43500000	617.074
-43000000	617.511
-42500000	617.968
-42000000	618.438
-41500000	618.927
-41000000	619.433
-40500000	619.958
-40000000	620.506
-39500000	621.074
-39000000	621.663
-38500000	622.278
-38000000	622.916
-37500000	623.581
-37000000	624.274
-36500000	624.996
-36000000	625.749
-35500000	626.535
-35000000	627.356
-34500000	628.214
-34000000	629.112
-33500000	630.051
-33000000	631.033
-32500000	632.064
-32000000	633.145
-31500000	634.28
-31000000	635.471
-30500000	636.725
-30000000	638.044
-29500000	639.432
-29000000	640.897
-28500000	642.444
-28000000	644.078
-27500000	645.805
-27000000	647.635
-26500000	649.574
-26000000	651.633
-25500000	653.821
-25000000	656.15
-24500000	658.633
-24000000	661.282
-23500000	664.115
-23000000	667.149
-22500000	670.403
-22000000	673.901
-21500000	677.668
-21000000	681.734
-20500000	686.133
-20000000	690.902
-19500000	696.088
-19000000	701.741
-18500000	707.924
-18000000	714.709
-17500000	722.181
-17000000	730.44
-16500000	739.608
-16000000	749.829
-15500000	761.279
-15000000	774.173
-14500000	788.775
-14000000	805.405
-13500000	824.458
-13000000	846.42
-12500000	871.881
-12000000	901.571
-11500000	936.383
-11000000	977.407
-10500000	1025.96
-10000000	1083.62
-9500000	1152.29
-9000000	1234.22
-8500000	1332
-8000000	1448.52
-7500000	1586.9
-7000000	1750.32
-6500000	1941.8
-6000000	2163.7
-5500000	2417.2
-5000000	2701.52
-4500000	3012.96
-4000000	3343.66
-3500000	3680.84
-3000000	4007.32
-2500000	4303.44
-2000000	4550.32
-1500000	4734.44
-1000000	4852.35
-500000	4912.48
0	4929.8
500000	4912.36
1000000	4852.12
1500000	4734.12
2000000	4549.93
2500000	4302.99
3000000	4006.83
3500000	3680.33
4000000	3343.13
4500000	3012.43
5000000	2701
5500000	2416.7
6000000	2163.22
6500000	1941.34
7000000	1749.89
7500000	1586.49
8000000	1448.13
8500000	1331.63
9000000	1233.88
9500000	1151.97
10000000	1083.32
10500000	1025.68
11000000	977.143
11500000	936.135
12000000	901.338
12500000	871.663
13000000	846.215
13500000	824.266
14000000	805.224
14500000	788.605
15000000	774.014
15500000	761.129
16000000	749.688
16500000	739.476
17000000	730.317
17500000	722.065
18000000	714.601
18500000	707.824
19000000	701.647
19500000	696
20000000	690.821
20500000	686.058
21000000	681.666
21500000	677.606
22000000	673.844
22500000	670.352
23000000	667.103
23500000	664.074
24000000	661.247
24500000	658.602
25000000	656.125
25500000	653.801
26000000	651.617
26500000	649.564
27000000	647.627
27500000	645.802
28000000	644.079
28500000	642.449
29000000	640.908
29500000	639.447
30000000	638.061
30500000	636.747
31000000	635.497
31500000	634.309
32000000	633.178
32500000	632.1
33000000	631.074
33500000	630.094
34000000	629.158
34500000	628.266
35000000	627.411
35500000	626.594
36000000	625.811
36500000	625.061
37000000	624.342
37500000	623.653
38000000	622.991
38500000	622.355
39000000	621.746
39500000	621.159
40000000	620.594
40500000	620.052
41000000	619.528
41500000	619.024
42000000	618.539
42500000	618.069
43000000	617.619
43500000	617.184
44000000	616.763
44500000	616.357
45000000	615.964
45500000	615.585
46000000	615.218
46500000	614.864
47000000	614.521
47500000	614.189
48000000	613.867
48500000	613.549
49000000	613.253
49500000	612.96
50000000	612.678
50500000	612.401
51000000	612.136
51500000	611.876
52000000	611.626
52500000	611.381
53000000	611.144
53500000	610.913
54000000	610.688
54500000	610.471
55000000	610.26
55500000	610.055
56000000	609.855
56500000	609.66
57000000	609.47
57500000	609.286
58000000	609.106
58500000	608.931
59000000	608.759
59500000	608.594
60000000	608.432
60500000	608.274
61000000	608.122
61500000	607.971
62000000	607.826
62500000	607.681
63000000	607.542
63500000	607.407

## Sheet: c, tau13, exp.
Detuning (Hz)	Signal (cts)	Signal uncertainty (cts)
-4.99983e+07	343	18.5203
-3.63314e+07	340	18.4391
-2.26645e+07	343	18.5203
-8.99774e+06	527	22.9565
-6.71404e+06	658	25.6515
-5.59204e+06	814	28.5307
-4.82344e+06	910	30.1662
-4.21544e+06	1168	34.176
-3.69294e+06	1329	36.4555
-3.21734e+06	1551	39.3827
-2.76334e+06	1840	42.8952
-2.30874e+06	2131	46.1628
-1.82514e+06	2432	49.3153
-1.25294e+06	2876	53.6284
1658.5	3326	57.6715
1658.5	3214	56.6922
1.25626e+06	2838	53.2729
1.82846e+06	2404	49.0306
2.31206e+06	2070	45.4973
2.76666e+06	1802	42.45
3.22066e+06	1561	39.5095
3.69626e+06	1321	36.3456
4.21876e+06	1148	33.8821
4.82676e+06	939	30.6431
5.59536e+06	831	28.8271
6.71736e+06	699	26.4386
9.00106e+06	530	23.0217
2.26679e+07	377	19.4165
3.63348e+07	315	17.7482
5.00017e+07	356	18.868

## Sheet: c, tau13, fit
Detuning (Hz)	Signal (cts)	Signal uncertainty (cts)
-3.19983e+07	345.251
-3.19343e+07	345.312
-3.18702e+07	345.374
-3.18061e+07	345.436
-3.17421e+07	345.498
-3.1678e+07	345.561
-3.1614e+07	345.624
-3.15499e+07	345.687
-3.14858e+07	345.751
-3.14218e+07	345.815
-3.13577e+07	345.88
-3.12936e+07	345.945
-3.12296e+07	346.011
-3.11655e+07	346.077
-3.11014e+07	346.143
-3.10374e+07	346.21
-3.09733e+07	346.277
-3.09093e+07	346.344
-3.08452e+07	346.412
-3.07811e+07	346.481
-3.07171e+07	346.549
-3.0653e+07	346.619
-3.05889e+07	346.688
-3.05249e+07	346.758
-3.04608e+07	346.829
-3.03967e+07	346.9
-3.03327e+07	346.972
-3.02686e+07	347.043
-3.02045e+07	347.116
-3.01405e+07	347.189
-3.00764e+07	347.262
-3.00124e+07	347.336
-2.99483e+07	347.41
-2.98842e+07	347.485
-2.98202e+07	347.56
-2.97561e+07	347.635
-2.9692e+07	347.712
-2.9628e+07	347.788
-2.95639e+07	347.865
-2.94998e+07	347.943
-2.94358e+07	348.021
-2.93717e+07	348.1
-2.93077e+07	348.179
-2.92436e+07	348.259
-2.91795e+07	348.339
-2.91155e+07	348.42
-2.90514e+07	348.501
-2.89873e+07	348.583
-2.89233e+07	348.665
-2.88592e+07	348.748
-2.87951e+07	348.832
-2.87311e+07	348.916
-2.8667e+07	349.001
-2.86029e+07	349.086
-2.85389e+07	349.171
-2.84748e+07	349.258
-2.84108e+07	349.345
-2.83467e+07	349.432
-2.82826e+07	349.52
-2.82186e+07	349.609
-2.81545e+07	349.698
-2.80904e+07	349.788
-2.80264e+07	349.879
-2.79623e+07	349.97
-2.78982e+07	350.062
-2.78342e+07	350.154
-2.77701e+07	350.247
-2.7706e+07	350.341
-2.7642e+07	350.435
-2.75779e+07	350.53
-2.75139e+07	350.626
-2.74498e+07	350.722
-2.73857e+07	350.819
-2.73217e+07	350.917
-2.72576e+07	351.015
-2.71935e+07	351.114
-2.71295e+07	351.214
-2.70654e+07	351.315
-2.70013e+07	351.416
-2.69373e+07	351.518
-2.68732e+07	351.62
-2.68092e+07	351.724
-2.67451e+07	351.828
-2.6681e+07	351.933
-2.6617e+07	352.038
-2.65529e+07	352.145
-2.64888e+07	352.252
-2.64248e+07	352.36
-2.63607e+07	352.469
-2.62966e+07	352.578
-2.62326e+07	352.689
-2.61685e+07	352.8
-2.61044e+07	352.912
-2.60404e+07	353.025
-2.59763e+07	353.138
-2.59123e+07	353.253
-2.58482e+07	353.368
-2.57841e+07	353.484
-2.57201e+07	353.601
-2.5656e+07	353.719
-2.55919e+07	353.838
-2.55279e+07	353.958
-2.54638e+07	354.078
-2.53997e+07	354.2
-2.53357e+07	354.322
-2.52716e+07	354.446
-2.52076e+07	354.57
-2.51435e+07	354.695
-2.50794e+07	354.821
-2.50154e+07	354.949
-2.49513e+07	355.077
-2.48872e+07	355.206
-2.48232e+07	355.336
-2.47591e+07	355.467
-2.4695e+07	355.599
-2.4631e+07	355.733
-2.45669e+07	355.867
-2.45028e+07	356.002
-2.44388e+07	356.139
-2.43747e+07	356.276
-2.43107e+07	356.415
-2.42466e+07	356.554
-2.41825e+07	356.695
-2.41185e+07	356.837
-2.40544e+07	356.98
-2.39903e+07	357.124
-2.39263e+07	357.269
-2.38622e+07	357.416
-2.37981e+07	357.563
-2.37341e+07	357.712
-2.367e+07	357.862
-2.36059e+07	358.013
-2.35419e+07	358.166
-2.34778e+07	358.32
-2.34138e+07	358.475
-2.33497e+07	358.631
-2.32856e+07	358.789
-2.32216e+07	358.947
-2.31575e+07	359.108
-2.30934e+07	359.269
-2.30294e+07	359.432
-2.29653e+07	359.596
-2.29012e+07	359.762
-2.28372e+07	359.929
-2.27731e+07	360.097
-2.27091e+07	360.267
-2.2645e+07	360.438
-2.25809e+07	360.611
-2.25169e+07	360.785
-2.24528e+07	360.961
-2.23887e+07	361.138
-2.23247e+07	361.317
-2.22606e+07	361.497
-2.21965e+07	361.679
-2.21325e+07	361.863
-2.20684e+07	362.048
-2.20043e+07	362.234
-2.19403e+07	362.422
-2.18762e+07	362.612
-2.18122e+07	362.804
-2.17481e+07	362.997
-2.1684e+07	363.192
-2.162e+07	363.389
-2.15559e+07	363.587
-2.14918e+07	363.788
-2.14278e+07	363.99
-2.13637e+07	364.193
-2.12996e+07	364.399
-2.12356e+07	364.607
-2.11715e+07	364.816
-2.11075e+07	365.027
-2.10434e+07	365.241
-2.09793e+07	365.456
-2.09153e+07	365.673
-2.08512e+07	365.892
-2.07871e+07	366.114
-2.07231e+07	366.337
-2.0659e+07	366.562
-2.05949e+07	366.79
-2.05309e+07	367.019
-2.04668e+07	367.251
-2.04027e+07	367.485
-2.03387e+07	367.721
-2.02746e+07	367.959
-2.02106e+07	368.2
-2.01465e+07	368.443
-2.00824e+07	368.688
-2.00184e+07	368.935
-1.99543e+07	369.185
-1.98902e+07	369.438
-1.98262e+07	369.693
-1.97621e+07	369.95
-1.9698e+07	370.21
-1.9634e+07	370.472
-1.95699e+07	370.737
-1.95058e+07	371.004
-1.94418e+07	371.275
-1.93777e+07	371.547
-1.93137e+07	371.823
-1.92496e+07	372.101
-1.91855e+07	372.382
-1.91215e+07	372.666
-1.90574e+07	372.953
-1.89933e+07	373.242
-1.89293e+07	373.535
-1.88652e+07	373.831
-1.88011e+07	374.129
-1.87371e+07	374.431
-1.8673e+07	374.736
-1.8609e+07	375.043
-1.85449e+07	375.354
-1.84808e+07	375.669
-1.84168e+07	375.986
-1.83527e+07	376.307
-1.82886e+07	376.631
-1.82246e+07	376.959
-1.81605e+07	377.29
-1.80964e+07	377.625
-1.80324e+07	377.963
-1.79683e+07	378.305
-1.79042e+07	378.65
-1.78402e+07	378.999
-1.77761e+07	379.352
-1.77121e+07	379.709
-1.7648e+07	380.07
-1.75839e+07	380.434
-1.75199e+07	380.803
-1.74558e+07	381.176
-1.73917e+07	381.552
-1.73277e+07	381.933
-1.72636e+07	382.318
-1.71995e+07	382.708
-1.71355e+07	383.102
-1.70714e+07	383.5
-1.70074e+07	383.902
-1.69433e+07	384.31
-1.68792e+07	384.722
-1.68152e+07	385.138
-1.67511e+07	385.56
-1.6687e+07	385.986
-1.6623e+07	386.417
-1.65589e+07	386.853
-1.64948e+07	387.294
-1.64308e+07	387.74
-1.63667e+07	388.192
-1.63026e+07	388.649
-1.62386e+07	389.111
-1.61745e+07	389.579
-1.61105e+07	390.052
-1.60464e+07	390.531
-1.59823e+07	391.016
-1.59183e+07	391.506
-1.58542e+07	392.003
-1.57901e+07	392.505
-1.57261e+07	393.014
-1.5662e+07	393.529
-1.55979e+07	394.05
-1.55339e+07	394.578
-1.54698e+07	395.112
-1.54057e+07	395.652
-1.53417e+07	396.2
-1.52776e+07	396.754
-1.52136e+07	397.316
-1.51495e+07	397.884
-1.50854e+07	398.46
-1.50214e+07	399.043
-1.49573e+07	399.634
-1.48932e+07	400.232
-1.48292e+07	400.838
-1.47651e+07	401.451
-1.4701e+07	402.073
-1.4637e+07	402.703
-1.45729e+07	403.341
-1.45089e+07	403.987
-1.44448e+07	404.643
-1.43807e+07	405.306
-1.43167e+07	405.979
-1.42526e+07	406.661
-1.41885e+07	407.352
-1.41245e+07	408.052
-1.40604e+07	408.762
-1.39963e+07	409.482
-1.39323e+07	410.211
-1.38682e+07	410.951
-1.38041e+07	411.7
-1.37401e+07	412.461
-1.3676e+07	413.231
-1.3612e+07	414.013
-1.35479e+07	414.806
-1.34838e+07	415.61
-1.34198e+07	416.425
-1.33557e+07	417.252
-1.32916e+07	418.091
-1.32276e+07	418.943
-1.31635e+07	419.806
-1.30994e+07	420.682
-1.30354e+07	421.571
-1.29713e+07	422.473
-1.29073e+07	423.389
-1.28432e+07	424.318
-1.27791e+07	425.261
-1.27151e+07	426.218
-1.2651e+07	427.19
-1.25869e+07	428.176
-1.25229e+07	429.178
-1.24588e+07	430.195
-1.23947e+07	431.227
-1.23307e+07	432.276
-1.22666e+07	433.341
-1.22025e+07	434.422
-1.21385e+07	435.521
-1.20744e+07	436.637
-1.20104e+07	437.77
-1.19463e+07	438.922
-1.18822e+07	440.092
-1.18182e+07	441.282
-1.17541e+07	442.49
-1.169e+07	443.718
-1.1626e+07	444.967
-1.15619e+07	446.236
-1.14978e+07	447.526
-1.14338e+07	448.838
-1.13697e+07	450.171
-1.13056e+07	451.527
-1.12416e+07	452.906
-1.11775e+07	454.309
-1.11135e+07	455.736
-1.10494e+07	457.187
-1.09853e+07	458.664
-1.09213e+07	460.166
-1.08572e+07	461.695
-1.07931e+07	463.25
-1.07291e+07	464.833
-1.0665e+07	466.445
-1.06009e+07	468.085
-1.05369e+07	469.756
-1.04728e+07	471.456
-1.04088e+07	473.187
-1.03447e+07	474.951
-1.02806e+07	476.747
-1.02166e+07	478.576
-1.01525e+07	480.44
-1.00884e+07	482.339
-1.00244e+07	484.274
-9.9603e+06	486.245
-9.89624e+06	488.255
-9.83218e+06	490.303
-9.76811e+06	492.391
-9.70405e+06	494.52
-9.63998e+06	496.691
-9.57592e+06	498.905
-9.51186e+06	501.163
-9.44779e+06	503.466
-9.38373e+06	505.816
-9.31966e+06	508.214
-9.2556e+06	510.66
-9.19153e+06	513.157
-9.12747e+06	515.706
-9.06341e+06	518.308
-8.99934e+06	520.965
-8.93528e+06	523.678
-8.87121e+06	526.448
-8.80715e+06	529.278
-8.74309e+06	532.169
-8.67902e+06	535.123
-8.61496e+06	538.142
-8.55089e+06	541.227
-8.48683e+06	544.38
-8.42277e+06	547.604
-8.3587e+06	550.901
-8.29464e+06	554.272
-8.23057e+06	557.72
-8.16651e+06	561.248
-8.10245e+06	564.857
-8.03838e+06	568.55
-7.97432e+06	572.33
-7.91025e+06	576.2
-7.84619e+06	580.162
-7.78213e+06	584.219
-7.71806e+06	588.374
-7.654e+06	592.63
-7.58993e+06	596.991
-7.52587e+06	601.46
-7.4618e+06	606.04
-7.39774e+06	610.735
-7.33368e+06	615.549
-7.26961e+06	620.486
-7.20555e+06	625.549
-7.14148e+06	630.744
-7.07742e+06	636.074
-7.01336e+06	641.544
-6.94929e+06	647.158
-6.88523e+06	652.923
-6.82116e+06	658.842
-6.7571e+06	664.922
-6.69304e+06	671.168
-6.62897e+06	677.586
-6.56491e+06	684.181
-6.50084e+06	690.961
-6.43678e+06	697.931
-6.37272e+06	705.099
-6.30865e+06	712.471
-6.24459e+06	720.056
-6.18052e+06	727.86
-6.11646e+06	735.892
-6.0524e+06	744.161
-5.98833e+06	752.674
-5.92427e+06	761.441
-5.8602e+06	770.471
-5.79614e+06	779.774
-5.73208e+06	789.36
-5.66801e+06	799.24
-5.60395e+06	809.424
-5.53988e+06	819.924
-5.47582e+06	830.752
-5.41175e+06	841.92
-5.34769e+06	853.44
-5.28363e+06	865.326
-5.21956e+06	877.591
-5.1555e+06	890.249
-5.09143e+06	903.315
-5.02737e+06	916.803
-4.96331e+06	930.729
-4.89924e+06	945.108
-4.83518e+06	959.957
-4.77111e+06	975.293
-4.70705e+06	991.132
-4.64299e+06	1007.49
-4.57892e+06	1024.39
-4.51486e+06	1041.85
-4.45079e+06	1059.88
-4.38673e+06	1078.5
-4.32267e+06	1097.74
-4.2586e+06	1117.61
-4.19454e+06	1138.13
-4.13047e+06	1159.32
-4.06641e+06	1181.19
-4.00235e+06	1203.78
-3.93828e+06	1227.09
-3.87422e+06	1251.14
-3.81015e+06	1275.95
-3.74609e+06	1301.54
-3.68203e+06	1327.93
-3.61796e+06	1355.12
-3.5539e+06	1383.13
-3.48983e+06	1411.98
-3.42577e+06	1441.68
-3.3617e+06	1472.22
-3.29764e+06	1503.63
-3.23358e+06	1535.91
-3.16951e+06	1569.06
-3.10545e+06	1603.07
-3.04138e+06	1637.96
-2.97732e+06	1673.7
-2.91326e+06	1710.3
-2.84919e+06	1747.73
-2.78513e+06	1785.99
-2.72106e+06	1825.06
-2.657e+06	1864.9
-2.59294e+06	1905.49
-2.52887e+06	1946.8
-2.46481e+06	1988.78
-2.40074e+06	2031.4
-2.33668e+06	2074.61
-2.27262e+06	2118.35
-2.20855e+06	2162.56
-2.14449e+06	2207.19
-2.08042e+06	2252.15
-2.01636e+06	2297.38
-1.9523e+06	2342.8
-1.88823e+06	2388.32
-1.82417e+06	2433.85
-1.7601e+06	2479.3
-1.69604e+06	2524.57
-1.63198e+06	2569.56
-1.56791e+06	2614.16
-1.50385e+06	2658.25
-1.43978e+06	2701.73
-1.37572e+06	2744.49
-1.31165e+06	2786.39
-1.24759e+06	2827.34
-1.18353e+06	2867.2
-1.11946e+06	2905.86
-1.0554e+06	2943.19
-991334	2979.09
-927270	3013.43
-863206	3046.1
-799142	3077
-735078	3106.01
-671014	3133.04
-606950	3157.99
-542886	3180.77
-478822	3201.3
-414758	3219.51
-350694	3235.33
-286630	3248.69
-222566	3259.55
-158502	3267.87
-94437.6	3273.62
-30373.5	3276.77
33690.5	3277.31
97754.6	3275.25
161819	3270.58
225883	3263.33
289947	3253.52
354011	3241.19
418075	3226.39
482139	3209.17
546203	3189.6
610267	3167.74
674331	3143.68
738395	3117.51
802459	3089.31
866523	3059.19
930587	3027.24
994651	2993.58
1.05872e+06	2958.32
1.12278e+06	2921.57
1.18684e+06	2883.45
1.25091e+06	2844.07
1.31497e+06	2803.57
1.37904e+06	2762.05
1.4431e+06	2719.63
1.50716e+06	2676.44
1.57123e+06	2632.58
1.63529e+06	2588.18
1.69936e+06	2543.35
1.76342e+06	2498.18
1.82748e+06	2452.79
1.89155e+06	2407.28
1.95561e+06	2361.75
2.01968e+06	2316.28
2.08374e+06	2270.96
2.1478e+06	2225.87
2.21187e+06	2181.1
2.27593e+06	2136.71
2.34e+06	2092.76
2.40406e+06	2049.33
2.46812e+06	2006.46
2.53219e+06	1964.2
2.59625e+06	1922.6
2.66032e+06	1881.71
2.72438e+06	1841.55
2.78845e+06	1802.16
2.85251e+06	1763.57
2.91657e+06	1725.78
2.98064e+06	1688.84
3.0447e+06	1652.73
3.10877e+06	1617.49
3.17283e+06	1583.11
3.23689e+06	1549.61
3.30096e+06	1516.97
3.36502e+06	1485.2
3.42909e+06	1454.29
3.49315e+06	1424.24
3.55721e+06	1395.04
3.62128e+06	1366.68
3.68534e+06	1339.15
3.74941e+06	1312.43
3.81347e+06	1286.51
3.87753e+06	1261.38
3.9416e+06	1237.01
4.00566e+06	1213.39
4.06973e+06	1190.51
4.13379e+06	1168.34
4.19785e+06	1146.87
4.26192e+06	1126.07
4.32598e+06	1105.94
4.39005e+06	1086.44
4.45411e+06	1067.56
4.51818e+06	1049.28
4.58224e+06	1031.59
4.6463e+06	1014.46
4.71037e+06	997.88
4.77443e+06	981.826
4.8385e+06	966.283
4.90256e+06	951.233
4.96662e+06	936.66
5.03069e+06	922.547
5.09475e+06	908.879
5.15882e+06	895.639
5.22288e+06	882.813
5.28694e+06	870.386
5.35101e+06	858.344
5.41507e+06	846.673
5.47914e+06	835.36
5.5432e+06	824.392
5.60726e+06	813.757
5.67133e+06	803.443
5.73539e+06	793.437
5.79946e+06	783.73
5.86352e+06	774.311
5.92758e+06	765.168
5.99165e+06	756.293
6.05571e+06	747.675
6.11978e+06	739.306
6.18384e+06	731.177
6.2479e+06	723.278
6.31197e+06	715.603
6.37603e+06	708.144
6.4401e+06	700.891
6.50416e+06	693.84
6.56823e+06	686.981
6.63229e+06	680.31
6.69635e+06	673.819
6.76042e+06	667.503
6.82448e+06	661.354
6.88855e+06	655.369
6.95261e+06	649.54
7.01667e+06	643.864
7.08074e+06	638.334
7.1448e+06	632.946
7.20887e+06	627.696
7.27293e+06	622.578
7.33699e+06	617.59
7.40106e+06	612.725
7.46512e+06	607.981
7.52919e+06	603.353
7.59325e+06	598.839
7.65731e+06	594.433
7.72138e+06	590.134
7.78544e+06	585.937
7.84951e+06	581.839
7.91357e+06	577.838
7.97763e+06	573.931
8.0417e+06	570.114
8.10576e+06	566.384
8.16983e+06	562.741
8.23389e+06	559.179
8.29795e+06	555.698
8.36202e+06	552.295
8.42608e+06	548.968
8.49015e+06	545.714
8.55421e+06	542.531
8.61828e+06	539.418
8.68234e+06	536.372
8.7464e+06	533.391
8.81047e+06	530.474
8.87453e+06	527.619
8.9386e+06	524.824
9.00266e+06	522.087
9.06672e+06	519.408
9.13079e+06	516.783
9.19485e+06	514.212
9.25892e+06	511.694
9.32298e+06	509.226
9.38704e+06	506.809
9.45111e+06	504.439
9.51517e+06	502.117
9.57924e+06	499.84
9.6433e+06	497.608
9.70736e+06	495.419
9.77143e+06	493.273
9.83549e+06	491.168
9.89956e+06	489.103
9.96362e+06	487.077
1.00277e+07	485.09
1.00917e+07	483.14
1.01558e+07	481.226
1.02199e+07	479.348
1.02839e+07	477.505
1.0348e+07	475.695
1.04121e+07	473.918
1.04761e+07	472.173
1.05402e+07	470.46
1.06043e+07	468.777
1.06683e+07	467.124
1.07324e+07	465.501
1.07965e+07	463.906
1.08605e+07	462.339
1.09246e+07	460.799
1.09886e+07	459.286
1.10527e+07	457.799
1.11168e+07	456.337
1.11808e+07	454.9
1.12449e+07	453.488
1.1309e+07	452.099
1.1373e+07	450.733
1.14371e+07	449.39
1.15012e+07	448.069
1.15652e+07	446.77
1.16293e+07	445.493
1.16934e+07	444.236
1.17574e+07	442.999
1.18215e+07	441.782
1.18855e+07	440.585
1.19496e+07	439.407
1.20137e+07	438.248
1.20777e+07	437.107
1.21418e+07	435.983
1.22059e+07	434.878
1.22699e+07	433.789
1.2334e+07	432.717
1.23981e+07	431.662
1.24621e+07	430.623
1.25262e+07	429.599
1.25902e+07	428.592
1.26543e+07	427.599
1.27184e+07	426.621
1.27824e+07	425.658
1.28465e+07	424.709
1.29106e+07	423.774
1.29746e+07	422.853
1.30387e+07	421.945
1.31028e+07	421.051
1.31668e+07	420.169
1.32309e+07	419.301
1.3295e+07	418.444
1.3359e+07	417.6
1.34231e+07	416.768
1.34871e+07	415.948
1.35512e+07	415.139
1.36153e+07	414.342
1.36793e+07	413.556
1.37434e+07	412.78
1.38075e+07	412.016
1.38715e+07	411.261
1.39356e+07	410.518
1.39997e+07	409.784
1.40637e+07	409.06
1.41278e+07	408.347
1.41918e+07	407.642
1.42559e+07	406.947
1.432e+07	406.262
1.4384e+07	405.585
1.44481e+07	404.918
1.45122e+07	404.259
1.45762e+07	403.609
1.46403e+07	402.967
1.47044e+07	402.334
1.47684e+07	401.709
1.48325e+07	401.092
1.48966e+07	400.483
1.49606e+07	399.882
1.50247e+07	399.288
1.50887e+07	398.702
1.51528e+07	398.123
1.52169e+07	397.552
1.52809e+07	396.987
1.5345e+07	396.43
1.54091e+07	395.88
1.54731e+07	395.336
1.55372e+07	394.799
1.56013e+07	394.269
1.56653e+07	393.745
1.57294e+07	393.228
1.57935e+07	392.716
1.58575e+07	392.211
1.59216e+07	391.712
1.59856e+07	391.219
1.60497e+07	390.732
1.61138e+07	390.251
1.61778e+07	389.775
1.62419e+07	389.305
1.6306e+07	388.841
1.637e+07	388.382
1.64341e+07	387.928
1.64982e+07	387.479
1.65622e+07	387.036
1.66263e+07	386.598
1.66903e+07	386.165
1.67544e+07	385.736
1.68185e+07	385.313
1.68825e+07	384.894
1.69466e+07	384.481
1.70107e+07	384.071
1.70747e+07	383.667
1.71388e+07	383.267
1.72029e+07	382.871
1.72669e+07	382.48
1.7331e+07	382.093
1.73951e+07	381.71
1.74591e+07	381.332
1.75232e+07	380.958
1.75872e+07	380.587
1.76513e+07	380.221
1.77154e+07	379.859
1.77794e+07	379.5
1.78435e+07	379.146
1.79076e+07	378.795
1.79716e+07	378.448
1.80357e+07	378.105
1.80998e+07	377.765
1.81638e+07	377.429
1.82279e+07	377.096
1.82919e+07	376.767
1.8356e+07	376.442
1.84201e+07	376.119
1.84841e+07	375.801
1.85482e+07	375.485
1.86123e+07	375.173
1.86763e+07	374.863
1.87404e+07	374.557
1.88045e+07	374.254
1.88685e+07	373.955
1.89326e+07	373.658
1.89967e+07	373.364
1.90607e+07	373.073
1.91248e+07	372.785
1.91888e+07	372.5
1.92529e+07	372.218
1.9317e+07	371.938
1.9381e+07	371.662
1.94451e+07	371.388
1.95092e+07	371.117
1.95732e+07	370.848
1.96373e+07	370.582
1.97014e+07	370.319
1.97654e+07	370.058
1.98295e+07	369.799
1.98936e+07	369.544
1.99576e+07	369.29
2.00217e+07	369.039
2.00857e+07	368.791
2.01498e+07	368.544
2.02139e+07	368.301
2.02779e+07	368.059
2.0342e+07	367.82
2.04061e+07	367.583
2.04701e+07	367.348
2.05342e+07	367.115
2.05983e+07	366.885
2.06623e+07	366.657
2.07264e+07	366.43
2.07904e+07	366.206
2.08545e+07	365.984
2.09186e+07	365.764
2.09826e+07	365.546
2.10467e+07	365.33
2.11108e+07	365.116
2.11748e+07	364.904
2.12389e+07	364.694
2.1303e+07	364.485
2.1367e+07	364.279
2.14311e+07	364.074
2.14952e+07	363.872
2.15592e+07	363.671
2.16233e+07	363.471
2.16873e+07	363.274
2.17514e+07	363.078
2.18155e+07	362.884
2.18795e+07	362.692
2.19436e+07	362.501
2.20077e+07	362.312
2.20717e+07	362.125
2.21358e+07	361.939
2.21999e+07	361.755
2.22639e+07	361.573
2.2328e+07	361.392
2.2392e+07	361.213
2.24561e+07	361.035
2.25202e+07	360.858
2.25842e+07	360.684
2.26483e+07	360.51
2.27124e+07	360.338
2.27764e+07	360.168
2.28405e+07	359.999
2.29046e+07	359.831
2.29686e+07	359.665
2.30327e+07	359.5
2.30968e+07	359.337
2.31608e+07	359.175
2.32249e+07	359.014
2.32889e+07	358.855
2.3353e+07	358.696
2.34171e+07	358.54
2.34811e+07	358.384
2.35452e+07	358.23
2.36093e+07	358.077
2.36733e+07	357.925
2.37374e+07	357.774
2.38015e+07	357.625
2.38655e+07	357.477
2.39296e+07	357.33
2.39937e+07	357.184
2.40577e+07	357.04
2.41218e+07	356.896
2.41858e+07	356.754
2.42499e+07	356.613
2.4314e+07	356.473
2.4378e+07	356.334
2.44421e+07	356.196
2.45062e+07	356.059
2.45702e+07	355.923
2.46343e+07	355.788
2.46984e+07	355.655
2.47624e+07	355.522
2.48265e+07	355.391
2.48905e+07	355.26
2.49546e+07	355.13
2.50187e+07	355.002
2.50827e+07	354.874
2.51468e+07	354.748
2.52109e+07	354.622
2.52749e+07	354.497
2.5339e+07	354.373
2.54031e+07	354.251
2.54671e+07	354.129
2.55312e+07	354.008
2.55953e+07	353.888
2.56593e+07	353.768
2.57234e+07	353.65
2.57874e+07	353.533
2.58515e+07	353.416
2.59156e+07	353.301
2.59796e+07	353.186
2.60437e+07	353.072
2.61078e+07	352.959
2.61718e+07	352.846
2.62359e+07	352.735
2.63e+07	352.624
2.6364e+07	352.514
2.64281e+07	352.405
2.64921e+07	352.297
2.65562e+07	352.189
2.66203e+07	352.083
2.66843e+07	351.977
2.67484e+07	351.872
2.68125e+07	351.767
2.68765e+07	351.663
2.69406e+07	351.56
2.70047e+07	351.458
2.70687e+07	351.357
2.71328e+07	351.256
2.71969e+07	351.156
2.72609e+07	351.056
2.7325e+07	350.958
2.7389e+07	350.86
2.74531e+07	350.763
2.75172e+07	350.666
2.75812e+07	350.57
2.76453e+07	350.475
2.77094e+07	350.38
2.77734e+07	350.286
2.78375e+07	350.193
2.79016e+07	350.1
2.79656e+07	350.008
2.80297e+07	349.917
2.80938e+07	349.826
2.81578e+07	349.736
2.82219e+07	349.646
2.82859e+07	349.557
2.835e+07	349.469
2.84141e+07	349.381
2.84781e+07	349.294
2.85422e+07	349.207
2.86063e+07	349.121
2.86703e+07	349.036
2.87344e+07	348.951
2.87985e+07	348.867
2.88625e+07	348.783
2.89266e+07	348.7
2.89906e+07	348.617
2.90547e+07	348.535
2.91188e+07	348.454
2.91828e+07	348.373
2.92469e+07	348.292
2.9311e+07	348.212
2.9375e+07	348.133
2.94391e+07	348.054
2.95032e+07	347.976
2.95672e+07	347.898
2.96313e+07	347.82
2.96954e+07	347.743
2.97594e+07	347.667
2.98235e+07	347.591
2.98875e+07	347.516
2.99516e+07	347.441
3.00157e+07	347.367
3.00797e+07	347.293
3.01438e+07	347.219
3.02079e+07	347.146
3.02719e+07	347.073
3.0336e+07	347.001
3.04001e+07	346.93
3.04641e+07	346.859
3.05282e+07	346.788
3.05922e+07	346.718
3.06563e+07	346.648
3.07204e+07	346.578
3.07844e+07	346.509
3.08485e+07	346.441
3.09126e+07	346.373
3.09766e+07	346.305
3.10407e+07	346.238
3.11048e+07	346.171
3.11688e+07	346.104
3.12329e+07	346.038
3.1297e+07	345.972
3.1361e+07	345.907
3.14251e+07	345.842
3.14891e+07	345.778
3.15532e+07	345.714
3.16173e+07	345.65
3.16813e+07	345.587
3.17454e+07	345.524
3.18095e+07	345.461
3.18735e+07	345.399
3.19376e+07	345.338
3.20017e+07	345.276

## Sheet: c, tau13, sim.
Detuning (Hz)	Signal (cts)	Signal uncertainty (cts)
-63500000	335.594
-63000000	335.655
-62500000	335.718
-62000000	335.784
-61500000	335.851
-61000000	335.921
-60500000	335.99
-60000000	336.061
-59500000	336.133
-59000000	336.209
-58500000	336.286
-58000000	336.364
-57500000	336.447
-57000000	336.529
-56500000	336.614
-56000000	336.701
-55500000	336.793
-55000000	336.887
-54500000	336.982
-54000000	337.078
-53500000	337.181
-53000000	337.283
-52500000	337.39
-52000000	337.5
-51500000	337.613
-51000000	337.728
-50500000	337.848
-50000000	337.971
-49500000	338.097
-49000000	338.23
-48500000	338.365
-48000000	338.505
-47500000	338.647
-47000000	338.796
-46500000	338.949
-46000000	339.107
-45500000	339.271
-45000000	339.438
-44500000	339.611
-44000000	339.793
-43500000	339.979
-43000000	340.169
-42500000	340.372
-42000000	340.58
-41500000	340.794
-41000000	341.016
-40500000	341.246
-40000000	341.484
-39500000	341.734
-39000000	341.993
-38500000	342.261
-38000000	342.539
-37500000	342.829
-37000000	343.131
-36500000	343.445
-36000000	343.772
-35500000	344.114
-35000000	344.47
-34500000	344.841
-34000000	345.23
-33500000	345.634
-33000000	346.057
-32500000	346.502
-32000000	346.966
-31500000	347.453
-31000000	347.963
-30500000	348.499
-30000000	349.062
-29500000	349.654
-29000000	350.273
-28500000	350.93
-28000000	351.621
-27500000	352.349
-27000000	353.118
-26500000	353.931
-26000000	354.792
-25500000	355.702
-25000000	356.667
-24500000	357.694
-24000000	358.783
-23500000	359.944
-23000000	361.18
-22500000	362.5
-22000000	363.91
-21500000	365.42
-21000000	367.037
-20500000	368.775
-20000000	370.644
-19500000	372.658
-19000000	374.832
-18500000	377.182
-18000000	379.733
-17500000	382.503
-17000000	385.52
-16500000	388.813
-16000000	392.418
-15500000	396.375
-15000000	400.731
-14500000	405.542
-14000000	410.873
-13500000	416.801
-13000000	423.42
-12500000	430.84
-12000000	439.195
-11500000	448.648
-11000000	459.4
-10500000	471.698
-10000000	485.852
-9500000	502.249
-9000000	521.385
-8500000	543.898
-8000000	570.617
-7500000	602.637
-7000000	641.419
-6500000	688.939
-6000000	747.903
-5500000	822.047
-5000000	916.541
-4500000	1038.45
-4000000	1197
-3500000	1402.94
-3000000	1665.41
-2500000	1984.71
-2000000	2342.33
-1500000	2696.28
-1000000	2991.09
-500000	3180.83
0	3245.05
500000	3180.64
1000000	2990.74
1500000	2695.84
2000000	2341.86
2500000	1984.24
3000000	1664.98
3500000	1402.54
4000000	1196.64
4500000	1038.13
5000000	916.253
5500000	821.786
6000000	747.666
6500000	688.722
7000000	641.22
7500000	602.453
8000000	570.447
8500000	543.74
9000000	521.238
9500000	502.111
10000000	485.723
10500000	471.578
11000000	459.287
11500000	448.542
12000000	439.095
12500000	430.746
13000000	423.332
13500000	416.718
14000000	410.794
14500000	405.468
15000000	400.661
15500000	396.309
16000000	392.356
16500000	388.756
17000000	385.466
17500000	382.452
18000000	379.686
18500000	377.14
19000000	374.791
19500000	372.62
20000000	370.609
20500000	368.742
21000000	367.008
21500000	365.392
22000000	363.886
22500000	362.477
23000000	361.159
23500000	359.926
24000000	358.768
24500000	357.68
25000000	356.657
25500000	355.693
26000000	354.784
26500000	353.926
27000000	353.115
27500000	352.348
28000000	351.622
28500000	350.933
29000000	350.28
29500000	349.66
30000000	349.07
30500000	348.509
31000000	347.974
31500000	347.465
32000000	346.981
32500000	346.519
33000000	346.077
33500000	345.654
34000000	345.251
34500000	344.864
35000000	344.495
35500000	344.14
36000000	343.8
36500000	343.475
37000000	343.162
37500000	342.862
38000000	342.573
38500000	342.295
39000000	342.03
39500000	341.772
40000000	341.526
40500000	341.289
41000000	341.058
41500000	340.838
42000000	340.625
42500000	340.418
43000000	340.22
43500000	340.03
44000000	339.844
44500000	339.666
45000000	339.492
45500000	339.326
46000000	339.161
46500000	339.006
47000000	338.854
47500000	338.707
48000000	338.566
48500000	338.401
49000000	338.293
49500000	338.164
50000000	338.04
50500000	337.917
51000000	337.8
51500000	337.685
52000000	337.573
52500000	337.464
53000000	337.359
53500000	337.256
54000000	337.156
54500000	337.06
55000000	336.966
55500000	336.876
56000000	336.787
56500000	336.699
57000000	336.615
57500000	336.531
58000000	336.449
58500000	336.374
59000000	336.295
59500000	336.226
60000000	336.155
60500000	336.082
61000000	336.014
61500000	335.947
62000000	335.883
62500000	335.817
63000000	335.756
63500000	335.695

## Sheet: c, tau16, exp.
Detuning (Hz)	Signal (cts)	Signal uncertainty (cts)
-4.99983e+07	44	6.63325
-3.63314e+07	43	6.55744
-2.26645e+07	42	6.48074
-8.99774e+06	65	8.06226
-6.71404e+06	71	8.42615
-5.59204e+06	95	9.74679
-4.82344e+06	98	9.89949
-4.21544e+06	126	11.225
-3.69294e+06	157	12.53
-3.21734e+06	178	13.3417
-2.76334e+06	190	13.784
-2.30874e+06	216	14.6969
-1.82514e+06	286	16.9115
-1.25294e+06	340	18.4391
1658.5	429	20.7123
1658.5	404	20.0998
1.25626e+06	322	17.9444
1.82846e+06	273	16.5227
2.31206e+06	239	15.4596
2.76666e+06	196	14
3.22066e+06	149	12.2066
3.69626e+06	152	12.3288
4.21876e+06	154	12.4097
4.82676e+06	130	11.4018
5.59536e+06	99	9.94987
6.71736e+06	80	8.94427
9.00106e+06	59	7.68115
2.26679e+07	38	6.16441
3.63348e+07	47	6.85565
5.00017e+07	44	6.63325

## Sheet: c, tau16, fit
Detuning (Hz)	Signal (cts)	Signal uncertainty (cts)
-3.19983e+07	42.1518
-3.19343e+07	42.1597
-3.18702e+07	42.1676
-3.18061e+07	42.1756
-3.17421e+07	42.1837
-3.1678e+07	42.1917
-3.1614e+07	42.1999
-3.15499e+07	42.2081
-3.14858e+07	42.2163
-3.14218e+07	42.2246
-3.13577e+07	42.2329
-3.12936e+07	42.2413
-3.12296e+07	42.2497
-3.11655e+07	42.2582
-3.11014e+07	42.2667
-3.10374e+07	42.2753
-3.09733e+07	42.284
-3.09093e+07	42.2927
-3.08452e+07	42.3014
-3.07811e+07	42.3102
-3.07171e+07	42.3191
-3.0653e+07	42.328
-3.05889e+07	42.3369
-3.05249e+07	42.346
-3.04608e+07	42.355
-3.03967e+07	42.3642
-3.03327e+07	42.3734
-3.02686e+07	42.3826
-3.02045e+07	42.3919
-3.01405e+07	42.4013
-3.00764e+07	42.4107
-3.00124e+07	42.4202
-2.99483e+07	42.4298
-2.98842e+07	42.4394
-2.98202e+07	42.4491
-2.97561e+07	42.4588
-2.9692e+07	42.4686
-2.9628e+07	42.4785
-2.95639e+07	42.4884
-2.94998e+07	42.4984
-2.94358e+07	42.5084
-2.93717e+07	42.5185
-2.93077e+07	42.5287
-2.92436e+07	42.539
-2.91795e+07	42.5493
-2.91155e+07	42.5597
-2.90514e+07	42.5701
-2.89873e+07	42.5806
-2.89233e+07	42.5912
-2.88592e+07	42.6019
-2.87951e+07	42.6126
-2.87311e+07	42.6234
-2.8667e+07	42.6343
-2.86029e+07	42.6452
-2.85389e+07	42.6563
-2.84748e+07	42.6674
-2.84108e+07	42.6785
-2.83467e+07	42.6898
-2.82826e+07	42.7011
-2.82186e+07	42.7125
-2.81545e+07	42.724
-2.80904e+07	42.7355
-2.80264e+07	42.7471
-2.79623e+07	42.7588
-2.78982e+07	42.7706
-2.78342e+07	42.7825
-2.77701e+07	42.7944
-2.7706e+07	42.8065
-2.7642e+07	42.8186
-2.75779e+07	42.8308
-2.75139e+07	42.8431
-2.74498e+07	42.8554
-2.73857e+07	42.8679
-2.73217e+07	42.8804
-2.72576e+07	42.893
-2.71935e+07	42.9058
-2.71295e+07	42.9186
-2.70654e+07	42.9315
-2.70013e+07	42.9444
-2.69373e+07	42.9575
-2.68732e+07	42.9707
-2.68092e+07	42.984
-2.67451e+07	42.9973
-2.6681e+07	43.0108
-2.6617e+07	43.0243
-2.65529e+07	43.038
-2.64888e+07	43.0517
-2.64248e+07	43.0655
-2.63607e+07	43.0795
-2.62966e+07	43.0935
-2.62326e+07	43.1077
-2.61685e+07	43.1219
-2.61044e+07	43.1363
-2.60404e+07	43.1507
-2.59763e+07	43.1653
-2.59123e+07	43.18
-2.58482e+07	43.1947
-2.57841e+07	43.2096
-2.57201e+07	43.2246
-2.5656e+07	43.2397
-2.55919e+07	43.255
-2.55279e+07	43.2703
-2.54638e+07	43.2857
-2.53997e+07	43.3013
-2.53357e+07	43.317
-2.52716e+07	43.3328
-2.52076e+07	43.3487
-2.51435e+07	43.3647
-2.50794e+07	43.3809
-2.50154e+07	43.3972
-2.49513e+07	43.4136
-2.48872e+07	43.4301
-2.48232e+07	43.4468
-2.47591e+07	43.4635
-2.4695e+07	43.4805
-2.4631e+07	43.4975
-2.45669e+07	43.5147
-2.45028e+07	43.532
-2.44388e+07	43.5494
-2.43747e+07	43.567
-2.43107e+07	43.5847
-2.42466e+07	43.6026
-2.41825e+07	43.6206
-2.41185e+07	43.6387
-2.40544e+07	43.657
-2.39903e+07	43.6754
-2.39263e+07	43.694
-2.38622e+07	43.7127
-2.37981e+07	43.7316
-2.37341e+07	43.7506
-2.367e+07	43.7698
-2.36059e+07	43.7891
-2.35419e+07	43.8086
-2.34778e+07	43.8282
-2.34138e+07	43.848
-2.33497e+07	43.868
-2.32856e+07	43.8881
-2.32216e+07	43.9084
-2.31575e+07	43.9288
-2.30934e+07	43.9494
-2.30294e+07	43.9702
-2.29653e+07	43.9912
-2.29012e+07	44.0123
-2.28372e+07	44.0336
-2.27731e+07	44.0551
-2.27091e+07	44.0768
-2.2645e+07	44.0986
-2.25809e+07	44.1206
-2.25169e+07	44.1429
-2.24528e+07	44.1653
-2.23887e+07	44.1879
-2.23247e+07	44.2106
-2.22606e+07	44.2336
-2.21965e+07	44.2568
-2.21325e+07	44.2802
-2.20684e+07	44.3037
-2.20043e+07	44.3275
-2.19403e+07	44.3515
-2.18762e+07	44.3757
-2.18122e+07	44.4001
-2.17481e+07	44.4247
-2.1684e+07	44.4495
-2.162e+07	44.4746
-2.15559e+07	44.4998
-2.14918e+07	44.5253
-2.14278e+07	44.551
-2.13637e+07	44.577
-2.12996e+07	44.6031
-2.12356e+07	44.6295
-2.11715e+07	44.6562
-2.11075e+07	44.683
-2.10434e+07	44.7102
-2.09793e+07	44.7375
-2.09153e+07	44.7651
-2.08512e+07	44.793
-2.07871e+07	44.8211
-2.07231e+07	44.8495
-2.0659e+07	44.8781
-2.05949e+07	44.907
-2.05309e+07	44.9361
-2.04668e+07	44.9656
-2.04027e+07	44.9953
-2.03387e+07	45.0252
-2.02746e+07	45.0555
-2.02106e+07	45.086
-2.01465e+07	45.1168
-2.00824e+07	45.148
-2.00184e+07	45.1794
-1.99543e+07	45.2111
-1.98902e+07	45.2431
-1.98262e+07	45.2754
-1.97621e+07	45.308
-1.9698e+07	45.3409
-1.9634e+07	45.3742
-1.95699e+07	45.4077
-1.95058e+07	45.4416
-1.94418e+07	45.4758
-1.93777e+07	45.5104
-1.93137e+07	45.5453
-1.92496e+07	45.5805
-1.91855e+07	45.6161
-1.91215e+07	45.652
-1.90574e+07	45.6883
-1.89933e+07	45.7249
-1.89293e+07	45.7619
-1.88652e+07	45.7993
-1.88011e+07	45.8371
-1.87371e+07	45.8752
-1.8673e+07	45.9137
-1.8609e+07	45.9526
-1.85449e+07	45.9919
-1.84808e+07	46.0316
-1.84168e+07	46.0717
-1.83527e+07	46.1122
-1.82886e+07	46.1532
-1.82246e+07	46.1945
-1.81605e+07	46.2363
-1.80964e+07	46.2785
-1.80324e+07	46.3212
-1.79683e+07	46.3643
-1.79042e+07	46.4078
-1.78402e+07	46.4518
-1.77761e+07	46.4963
-1.77121e+07	46.5413
-1.7648e+07	46.5867
-1.75839e+07	46.6326
-1.75199e+07	46.679
-1.74558e+07	46.7259
-1.73917e+07	46.7733
-1.73277e+07	46.8213
-1.72636e+07	46.8697
-1.71995e+07	46.9187
-1.71355e+07	46.9682
-1.70714e+07	47.0183
-1.70074e+07	47.0689
-1.69433e+07	47.12
-1.68792e+07	47.1718
-1.68152e+07	47.2241
-1.67511e+07	47.277
-1.6687e+07	47.3305
-1.6623e+07	47.3846
-1.65589e+07	47.4393
-1.64948e+07	47.4946
-1.64308e+07	47.5505
-1.63667e+07	47.6071
-1.63026e+07	47.6644
-1.62386e+07	47.7223
-1.61745e+07	47.7808
-1.61105e+07	47.8401
-1.60464e+07	47.9
-1.59823e+07	47.9607
-1.59183e+07	48.022
-1.58542e+07	48.0841
-1.57901e+07	48.1469
-1.57261e+07	48.2105
-1.5662e+07	48.2748
-1.55979e+07	48.3399
-1.55339e+07	48.4058
-1.54698e+07	48.4724
-1.54057e+07	48.5399
-1.53417e+07	48.6082
-1.52776e+07	48.6773
-1.52136e+07	48.7473
-1.51495e+07	48.8181
-1.50854e+07	48.8898
-1.50214e+07	48.9624
-1.49573e+07	49.0359
-1.48932e+07	49.1103
-1.48292e+07	49.1856
-1.47651e+07	49.2619
-1.4701e+07	49.3392
-1.4637e+07	49.4174
-1.45729e+07	49.4967
-1.45089e+07	49.5769
-1.44448e+07	49.6582
-1.43807e+07	49.7406
-1.43167e+07	49.824
-1.42526e+07	49.9084
-1.41885e+07	49.994
-1.41245e+07	50.0808
-1.40604e+07	50.1686
-1.39963e+07	50.2576
-1.39323e+07	50.3479
-1.38682e+07	50.4393
-1.38041e+07	50.5319
-1.37401e+07	50.6258
-1.3676e+07	50.721
-1.3612e+07	50.8174
-1.35479e+07	50.9152
-1.34838e+07	51.0143
-1.34198e+07	51.1147
-1.33557e+07	51.2166
-1.32916e+07	51.3199
-1.32276e+07	51.4246
-1.31635e+07	51.5308
-1.30994e+07	51.6385
-1.30354e+07	51.7477
-1.29713e+07	51.8584
-1.29073e+07	51.9707
-1.28432e+07	52.0847
-1.27791e+07	52.2003
-1.27151e+07	52.3175
-1.2651e+07	52.4365
-1.25869e+07	52.5572
-1.25229e+07	52.6796
-1.24588e+07	52.8039
-1.23947e+07	52.93
-1.23307e+07	53.058
-1.22666e+07	53.1879
-1.22025e+07	53.3198
-1.21385e+07	53.4536
-1.20744e+07	53.5895
-1.20104e+07	53.7274
-1.19463e+07	53.8675
-1.18822e+07	54.0097
-1.18182e+07	54.1541
-1.17541e+07	54.3007
-1.169e+07	54.4496
-1.1626e+07	54.6009
-1.15619e+07	54.7546
-1.14978e+07	54.9107
-1.14338e+07	55.0692
-1.13697e+07	55.2304
-1.13056e+07	55.3941
-1.12416e+07	55.5604
-1.11775e+07	55.7295
-1.11135e+07	55.9013
-1.10494e+07	56.0759
-1.09853e+07	56.2535
-1.09213e+07	56.4339
-1.08572e+07	56.6174
-1.07931e+07	56.804
-1.07291e+07	56.9937
-1.0665e+07	57.1866
-1.06009e+07	57.3827
-1.05369e+07	57.5823
-1.04728e+07	57.7853
-1.04088e+07	57.9918
-1.03447e+07	58.2019
-1.02806e+07	58.4156
-1.02166e+07	58.6332
-1.01525e+07	58.8545
-1.00884e+07	59.0798
-1.00244e+07	59.3092
-9.9603e+06	59.5426
-9.89624e+06	59.7803
-9.83218e+06	60.0223
-9.76811e+06	60.2687
-9.70405e+06	60.5197
-9.63998e+06	60.7753
-9.57592e+06	61.0356
-9.51186e+06	61.3008
-9.44779e+06	61.571
-9.38373e+06	61.8463
-9.31966e+06	62.1269
-9.2556e+06	62.4128
-9.19153e+06	62.7042
-9.12747e+06	63.0013
-9.06341e+06	63.3041
-8.99934e+06	63.6129
-8.93528e+06	63.9278
-8.87121e+06	64.2489
-8.80715e+06	64.5764
-8.74309e+06	64.9105
-8.67902e+06	65.2513
-8.61496e+06	65.5991
-8.55089e+06	65.954
-8.48683e+06	66.3161
-8.42277e+06	66.6858
-8.3587e+06	67.0631
-8.29464e+06	67.4483
-8.23057e+06	67.8417
-8.16651e+06	68.2434
-8.10245e+06	68.6537
-8.03838e+06	69.0728
-7.97432e+06	69.5009
-7.91025e+06	69.9384
-7.84619e+06	70.3854
-7.78213e+06	70.8423
-7.71806e+06	71.3093
-7.654e+06	71.7868
-7.58993e+06	72.2749
-7.52587e+06	72.7741
-7.4618e+06	73.2847
-7.39774e+06	73.8069
-7.33368e+06	74.3412
-7.26961e+06	74.8879
-7.20555e+06	75.4474
-7.14148e+06	76.02
-7.07742e+06	76.6062
-7.01336e+06	77.2063
-6.94929e+06	77.8208
-6.88523e+06	78.4502
-6.82116e+06	79.0949
-6.7571e+06	79.7554
-6.69304e+06	80.4321
-6.62897e+06	81.1257
-6.56491e+06	81.8365
-6.50084e+06	82.5653
-6.43678e+06	83.3125
-6.37272e+06	84.0788
-6.30865e+06	84.8647
-6.24459e+06	85.671
-6.18052e+06	86.4982
-6.11646e+06	87.3471
-6.0524e+06	88.2185
-5.98833e+06	89.1129
-5.92427e+06	90.0313
-5.8602e+06	90.9745
-5.79614e+06	91.9432
-5.73208e+06	92.9384
-5.66801e+06	93.9609
-5.60395e+06	95.0118
-5.53988e+06	96.0919
-5.47582e+06	97.2024
-5.41175e+06	98.3442
-5.34769e+06	99.5185
-5.28363e+06	100.726
-5.21956e+06	101.969
-5.1555e+06	103.248
-5.09143e+06	104.564
-5.02737e+06	105.919
-4.96331e+06	107.314
-4.89924e+06	108.75
-4.83518e+06	110.23
-4.77111e+06	111.754
-4.70705e+06	113.324
-4.64299e+06	114.942
-4.57892e+06	116.61
-4.51486e+06	118.329
-4.45079e+06	120.102
-4.38673e+06	121.93
-4.32267e+06	123.816
-4.2586e+06	125.761
-4.19454e+06	127.767
-4.13047e+06	129.838
-4.06641e+06	131.975
-4.00235e+06	134.18
-3.93828e+06	136.457
-3.87422e+06	138.807
-3.81015e+06	141.234
-3.74609e+06	143.741
-3.68203e+06	146.329
-3.61796e+06	149.002
-3.5539e+06	151.763
-3.48983e+06	154.615
-3.42577e+06	157.561
-3.3617e+06	160.604
-3.29764e+06	163.747
-3.23358e+06	166.994
-3.16951e+06	170.348
-3.10545e+06	173.811
-3.04138e+06	177.389
-2.97732e+06	181.082
-2.91326e+06	184.896
-2.84919e+06	188.832
-2.78513e+06	192.895
-2.72106e+06	197.086
-2.657e+06	201.408
-2.59294e+06	205.865
-2.52887e+06	210.458
-2.46481e+06	215.189
-2.40074e+06	220.059
-2.33668e+06	225.07
-2.27262e+06	230.223
-2.20855e+06	235.516
-2.14449e+06	240.95
-2.08042e+06	246.523
-2.01636e+06	252.233
-1.9523e+06	258.075
-1.88823e+06	264.046
-1.82417e+06	270.139
-1.7601e+06	276.349
-1.69604e+06	282.665
-1.63198e+06	289.078
-1.56791e+06	295.577
-1.50385e+06	302.147
-1.43978e+06	308.773
-1.37572e+06	315.438
-1.31165e+06	322.121
-1.24759e+06	328.802
-1.18353e+06	335.456
-1.11946e+06	342.057
-1.0554e+06	348.579
-991334	354.99
-927270	361.26
-863206	367.355
-799142	373.243
-735078	378.887
-671014	384.252
-606950	389.304
-542886	394.006
-478822	398.326
-414758	402.231
-350694	405.69
-286630	408.676
-222566	411.165
-158502	413.135
-94437.6	414.569
-30373.5	415.456
33690.5	415.788
97754.6	415.561
161819	414.777
225883	413.445
289947	411.574
354011	409.181
418075	406.287
482139	402.914
546203	399.091
610267	394.847
674331	390.213
738395	385.224
802459	379.915
866523	374.32
930587	368.476
994651	362.417
1.05872e+06	356.177
1.12278e+06	349.79
1.18684e+06	343.287
1.25091e+06	336.698
1.31497e+06	330.052
1.37904e+06	323.375
1.4431e+06	316.69
1.50716e+06	310.021
1.57123e+06	303.386
1.63529e+06	296.804
1.69936e+06	290.291
1.76342e+06	283.86
1.82748e+06	277.525
1.89155e+06	271.295
1.95561e+06	265.179
2.01968e+06	259.185
2.08374e+06	253.318
2.1478e+06	247.583
2.21187e+06	241.985
2.27593e+06	236.525
2.34e+06	231.205
2.40406e+06	226.026
2.46812e+06	220.988
2.53219e+06	216.091
2.59625e+06	211.334
2.66032e+06	206.716
2.72438e+06	202.234
2.78845e+06	197.886
2.85251e+06	193.671
2.91657e+06	189.584
2.98064e+06	185.625
3.0447e+06	181.788
3.10877e+06	178.072
3.17283e+06	174.473
3.23689e+06	170.989
3.30096e+06	167.615
3.36502e+06	164.348
3.42909e+06	161.185
3.49315e+06	158.124
3.55721e+06	155.16
3.62128e+06	152.291
3.68534e+06	149.513
3.74941e+06	146.824
3.81347e+06	144.22
3.87753e+06	141.698
3.9416e+06	139.257
4.00566e+06	136.892
4.06973e+06	134.602
4.13379e+06	132.383
4.19785e+06	130.233
4.26192e+06	128.15
4.32598e+06	126.132
4.39005e+06	124.176
4.45411e+06	122.279
4.51818e+06	120.44
4.58224e+06	118.658
4.6463e+06	116.928
4.71037e+06	115.251
4.77443e+06	113.624
4.8385e+06	112.044
4.90256e+06	110.512
4.96662e+06	109.024
5.03069e+06	107.58
5.09475e+06	106.177
5.15882e+06	104.815
5.22288e+06	103.492
5.28694e+06	102.206
5.35101e+06	100.957
5.41507e+06	99.7424
5.47914e+06	98.5619
5.5432e+06	97.414
5.60726e+06	96.2978
5.67133e+06	95.2121
5.73539e+06	94.1558
5.79946e+06	93.128
5.86352e+06	92.1278
5.92758e+06	91.1542
5.99165e+06	90.2063
6.05571e+06	89.2833
6.11978e+06	88.3844
6.18384e+06	87.5088
6.2479e+06	86.6557
6.31197e+06	85.8245
6.37603e+06	85.0143
6.4401e+06	84.2246
6.50416e+06	83.4547
6.56823e+06	82.704
6.63229e+06	81.9718
6.69635e+06	81.2576
6.76042e+06	80.5609
6.82448e+06	79.881
6.88855e+06	79.2175
6.95261e+06	78.5699
7.01667e+06	77.9377
7.08074e+06	77.3204
7.1448e+06	76.7176
7.20887e+06	76.1288
7.27293e+06	75.5537
7.33699e+06	74.9918
7.40106e+06	74.4428
7.46512e+06	73.9062
7.52919e+06	73.3817
7.59325e+06	72.869
7.65731e+06	72.3677
7.72138e+06	71.8775
7.78544e+06	71.3981
7.84951e+06	70.9291
7.91357e+06	70.4703
7.97763e+06	70.0215
8.0417e+06	69.5823
8.10576e+06	69.1524
8.16983e+06	68.7316
8.23389e+06	68.3197
8.29795e+06	67.9164
8.36202e+06	67.5215
8.42608e+06	67.1347
8.49015e+06	66.7559
8.55421e+06	66.3848
8.61828e+06	66.0213
8.68234e+06	65.6651
8.7464e+06	65.316
8.81047e+06	64.9739
8.87453e+06	64.6386
8.9386e+06	64.3098
9.00266e+06	63.9875
9.06672e+06	63.6715
9.13079e+06	63.3616
9.19485e+06	63.0576
9.25892e+06	62.7595
9.32298e+06	62.467
9.38704e+06	62.1801
9.45111e+06	61.8985
9.51517e+06	61.6222
9.57924e+06	61.3511
9.6433e+06	61.085
9.70736e+06	60.8237
9.77143e+06	60.5672
9.83549e+06	60.3154
9.89956e+06	60.0682
9.96362e+06	59.8253
1.00277e+07	59.5869
1.00917e+07	59.3526
1.01558e+07	59.1225
1.02199e+07	58.8965
1.02839e+07	58.6744
1.0348e+07	58.4561
1.04121e+07	58.2417
1.04761e+07	58.0309
1.05402e+07	57.8237
1.06043e+07	57.6201
1.06683e+07	57.4199
1.07324e+07	57.2231
1.07965e+07	57.0296
1.08605e+07	56.8393
1.09246e+07	56.6521
1.09886e+07	56.4681
1.10527e+07	56.2871
1.11168e+07	56.109
1.11808e+07	55.9338
1.12449e+07	55.7615
1.1309e+07	55.5919
1.1373e+07	55.4251
1.14371e+07	55.2609
1.15012e+07	55.0993
1.15652e+07	54.9402
1.16293e+07	54.7837
1.16934e+07	54.6295
1.17574e+07	54.4778
1.18215e+07	54.3285
1.18855e+07	54.1814
1.19496e+07	54.0366
1.20137e+07	53.894
1.20777e+07	53.7535
1.21418e+07	53.6152
1.22059e+07	53.4789
1.22699e+07	53.3447
1.2334e+07	53.2125
1.23981e+07	53.0822
1.24621e+07	52.9539
1.25262e+07	52.8274
1.25902e+07	52.7028
1.26543e+07	52.58
1.27184e+07	52.459
1.27824e+07	52.3397
1.28465e+07	52.2221
1.29106e+07	52.1062
1.29746e+07	51.992
1.30387e+07	51.8793
1.31028e+07	51.7683
1.31668e+07	51.6588
1.32309e+07	51.5509
1.3295e+07	51.4444
1.3359e+07	51.3394
1.34231e+07	51.2359
1.34871e+07	51.1337
1.35512e+07	51.033
1.36153e+07	50.9336
1.36793e+07	50.8356
1.37434e+07	50.7389
1.38075e+07	50.6435
1.38715e+07	50.5494
1.39356e+07	50.4565
1.39997e+07	50.3649
1.40637e+07	50.2745
1.41278e+07	50.1852
1.41918e+07	50.0971
1.42559e+07	50.0102
1.432e+07	49.9244
1.4384e+07	49.8397
1.44481e+07	49.7561
1.45122e+07	49.6736
1.45762e+07	49.5921
1.46403e+07	49.5116
1.47044e+07	49.4322
1.47684e+07	49.3538
1.48325e+07	49.2763
1.48966e+07	49.1999
1.49606e+07	49.1243
1.50247e+07	49.0498
1.50887e+07	48.9761
1.51528e+07	48.9033
1.52169e+07	48.8315
1.52809e+07	48.7605
1.5345e+07	48.6903
1.54091e+07	48.6211
1.54731e+07	48.5526
1.55372e+07	48.485
1.56013e+07	48.4182
1.56653e+07	48.3522
1.57294e+07	48.2869
1.57935e+07	48.2225
1.58575e+07	48.1588
1.59216e+07	48.0958
1.59856e+07	48.0336
1.60497e+07	47.9721
1.61138e+07	47.9114
1.61778e+07	47.8513
1.62419e+07	47.7919
1.6306e+07	47.7332
1.637e+07	47.6752
1.64341e+07	47.6178
1.64982e+07	47.5611
1.65622e+07	47.505
1.66263e+07	47.4496
1.66903e+07	47.3948
1.67544e+07	47.3406
1.68185e+07	47.287
1.68825e+07	47.2339
1.69466e+07	47.1815
1.70107e+07	47.1297
1.70747e+07	47.0784
1.71388e+07	47.0277
1.72029e+07	46.9775
1.72669e+07	46.9279
1.7331e+07	46.8789
1.73951e+07	46.8303
1.74591e+07	46.7823
1.75232e+07	46.7348
1.75872e+07	46.6878
1.76513e+07	46.6413
1.77154e+07	46.5953
1.77794e+07	46.5498
1.78435e+07	46.5047
1.79076e+07	46.4602
1.79716e+07	46.416
1.80357e+07	46.3724
1.80998e+07	46.3292
1.81638e+07	46.2865
1.82279e+07	46.2442
1.82919e+07	46.2023
1.8356e+07	46.1609
1.84201e+07	46.1199
1.84841e+07	46.0793
1.85482e+07	46.0391
1.86123e+07	45.9993
1.86763e+07	45.96
1.87404e+07	45.921
1.88045e+07	45.8824
1.88685e+07	45.8442
1.89326e+07	45.8064
1.89967e+07	45.7689
1.90607e+07	45.7318
1.91248e+07	45.6951
1.91888e+07	45.6588
1.92529e+07	45.6228
1.9317e+07	45.5872
1.9381e+07	45.5519
1.94451e+07	45.5169
1.95092e+07	45.4823
1.95732e+07	45.448
1.96373e+07	45.4141
1.97014e+07	45.3804
1.97654e+07	45.3471
1.98295e+07	45.3141
1.98936e+07	45.2815
1.99576e+07	45.2491
2.00217e+07	45.217
2.00857e+07	45.1853
2.01498e+07	45.1538
2.02139e+07	45.1227
2.02779e+07	45.0918
2.0342e+07	45.0612
2.04061e+07	45.0309
2.04701e+07	45.0009
2.05342e+07	44.9711
2.05983e+07	44.9416
2.06623e+07	44.9124
2.07264e+07	44.8835
2.07904e+07	44.8548
2.08545e+07	44.8264
2.09186e+07	44.7982
2.09826e+07	44.7703
2.10467e+07	44.7427
2.11108e+07	44.7153
2.11748e+07	44.6881
2.12389e+07	44.6612
2.1303e+07	44.6345
2.1367e+07	44.6081
2.14311e+07	44.5818
2.14952e+07	44.5559
2.15592e+07	44.5301
2.16233e+07	44.5046
2.16873e+07	44.4793
2.17514e+07	44.4542
2.18155e+07	44.4293
2.18795e+07	44.4047
2.19436e+07	44.3802
2.20077e+07	44.356
2.20717e+07	44.332
2.21358e+07	44.3082
2.21999e+07	44.2846
2.22639e+07	44.2612
2.2328e+07	44.2379
2.2392e+07	44.2149
2.24561e+07	44.1921
2.25202e+07	44.1695
2.25842e+07	44.147
2.26483e+07	44.1248
2.27124e+07	44.1027
2.27764e+07	44.0809
2.28405e+07	44.0592
2.29046e+07	44.0376
2.29686e+07	44.0163
2.30327e+07	43.9951
2.30968e+07	43.9741
2.31608e+07	43.9533
2.32249e+07	43.9327
2.32889e+07	43.9122
2.3353e+07	43.8919
2.34171e+07	43.8717
2.34811e+07	43.8517
2.35452e+07	43.8319
2.36093e+07	43.8122
2.36733e+07	43.7927
2.37374e+07	43.7734
2.38015e+07	43.7542
2.38655e+07	43.7351
2.39296e+07	43.7162
2.39937e+07	43.6975
2.40577e+07	43.6789
2.41218e+07	43.6604
2.41858e+07	43.6421
2.42499e+07	43.624
2.4314e+07	43.6059
2.4378e+07	43.5881
2.44421e+07	43.5703
2.45062e+07	43.5527
2.45702e+07	43.5352
2.46343e+07	43.5179
2.46984e+07	43.5007
2.47624e+07	43.4836
2.48265e+07	43.4667
2.48905e+07	43.4499
2.49546e+07	43.4332
2.50187e+07	43.4167
2.50827e+07	43.4002
2.51468e+07	43.3839
2.52109e+07	43.3677
2.52749e+07	43.3517
2.5339e+07	43.3357
2.54031e+07	43.3199
2.54671e+07	43.3042
2.55312e+07	43.2886
2.55953e+07	43.2732
2.56593e+07	43.2578
2.57234e+07	43.2426
2.57874e+07	43.2274
2.58515e+07	43.2124
2.59156e+07	43.1975
2.59796e+07	43.1827
2.60437e+07	43.168
2.61078e+07	43.1535
2.61718e+07	43.139
2.62359e+07	43.1246
2.63e+07	43.1103
2.6364e+07	43.0962
2.64281e+07	43.0821
2.64921e+07	43.0682
2.65562e+07	43.0543
2.66203e+07	43.0405
2.66843e+07	43.0269
2.67484e+07	43.0133
2.68125e+07	42.9998
2.68765e+07	42.9865
2.69406e+07	42.9732
2.70047e+07	42.96
2.70687e+07	42.9469
2.71328e+07	42.9339
2.71969e+07	42.921
2.72609e+07	42.9082
2.7325e+07	42.8954
2.7389e+07	42.8828
2.74531e+07	42.8702
2.75172e+07	42.8578
2.75812e+07	42.8454
2.76453e+07	42.8331
2.77094e+07	42.8209
2.77734e+07	42.8087
2.78375e+07	42.7967
2.79016e+07	42.7847
2.79656e+07	42.7728
2.80297e+07	42.761
2.80938e+07	42.7493
2.81578e+07	42.7377
2.82219e+07	42.7261
2.82859e+07	42.7146
2.835e+07	42.7032
2.84141e+07	42.6919
2.84781e+07	42.6806
2.85422e+07	42.6694
2.86063e+07	42.6583
2.86703e+07	42.6473
2.87344e+07	42.6363
2.87985e+07	42.6255
2.88625e+07	42.6146
2.89266e+07	42.6039
2.89906e+07	42.5932
2.90547e+07	42.5826
2.91188e+07	42.5721
2.91828e+07	42.5616
2.92469e+07	42.5512
2.9311e+07	42.5409
2.9375e+07	42.5306
2.94391e+07	42.5204
2.95032e+07	42.5103
2.95672e+07	42.5003
2.96313e+07	42.4903
2.96954e+07	42.4803
2.97594e+07	42.4704
2.98235e+07	42.4606
2.98875e+07	42.4509
2.99516e+07	42.4412
3.00157e+07	42.4316
3.00797e+07	42.422
3.01438e+07	42.4125
3.02079e+07	42.4031
3.02719e+07	42.3937
3.0336e+07	42.3844
3.04001e+07	42.3751
3.04641e+07	42.3659
3.05282e+07	42.3568
3.05922e+07	42.3477
3.06563e+07	42.3386
3.07204e+07	42.3297
3.07844e+07	42.3207
3.08485e+07	42.3119
3.09126e+07	42.303
3.09766e+07	42.2943
3.10407e+07	42.2856
3.11048e+07	42.2769
3.11688e+07	42.2683
3.12329e+07	42.2598
3.1297e+07	42.2513
3.1361e+07	42.2429
3.14251e+07	42.2345
3.14891e+07	42.2261
3.15532e+07	42.2178
3.16173e+07	42.2096
3.16813e+07	42.2014
3.17454e+07	42.1933
3.18095e+07	42.1852
3.18735e+07	42.1771
3.19376e+07	42.1691
3.20017e+07	42.1612

## Sheet: c, tau16, sim.
Detuning (Hz)	Signal (cts)	Signal uncertainty (cts)
-63500000	41.0748
-63000000	41.0823
-62500000	41.09
-62000000	41.0979
-61500000	41.106
-61000000	41.1143
-60500000	41.1231
-60000000	41.1318
-59500000	41.1407
-59000000	41.15
-58500000	41.1596
-58000000	41.1691
-57500000	41.1792
-57000000	41.1887
-56500000	41.1994
-56000000	41.2106
-55500000	41.2214
-55000000	41.2328
-54500000	41.2445
-54000000	41.2563
-53500000	41.269
-53000000	41.2815
-52500000	41.2947
-52000000	41.308
-51500000	41.3219
-51000000	41.336
-50500000	41.3506
-50000000	41.3657
-49500000	41.3809
-49000000	41.3978
-48500000	41.4136
-48000000	41.4308
-47500000	41.4482
-47000000	41.4665
-46500000	41.4851
-46000000	41.5044
-45500000	41.5244
-45000000	41.545
-44500000	41.5665
-44000000	41.5881
-43500000	41.6107
-43000000	41.6346
-42500000	41.659
-42000000	41.6846
-41500000	41.7105
-41000000	41.7378
-40500000	41.7658
-40000000	41.7949
-39500000	41.8256
-39000000	41.857
-38500000	41.8894
-38000000	41.9233
-37500000	41.959
-37000000	41.9962
-36500000	42.0343
-36000000	42.0741
-35500000	42.1158
-35000000	42.1593
-34500000	42.2049
-34000000	42.2519
-33500000	42.3012
-33000000	42.3529
-32500000	42.4071
-32000000	42.4637
-31500000	42.523
-31000000	42.5852
-30500000	42.6502
-30000000	42.7189
-29500000	42.7913
-29000000	42.8666
-28500000	42.9464
-28000000	43.0305
-27500000	43.119
-27000000	43.2124
-26500000	43.3115
-26000000	43.4158
-25500000	43.5265
-25000000	43.6438
-24500000	43.7683
-24000000	43.9006
-23500000	44.0414
-23000000	44.1912
-22500000	44.3513
-22000000	44.522
-21500000	44.7049
-21000000	44.9005
-20500000	45.1106
-20000000	45.3363
-19500000	45.5798
-19000000	45.8417
-18500000	46.1253
-18000000	46.4324
-17500000	46.7656
-17000000	47.1281
-16500000	47.5235
-16000000	47.9557
-15500000	48.4295
-15000000	48.9502
-14500000	49.5244
-14000000	50.1594
-13500000	50.8642
-13000000	51.6493
-12500000	52.5272
-12000000	53.513
-11500000	54.6249
-11000000	55.8851
-10500000	57.3208
-10000000	58.9656
-9500000	60.8615
-9000000	63.0612
-8500000	65.6316
-8000000	68.6589
-7500000	72.2545
-7000000	76.5647
-6500000	81.7837
-6000000	88.1721
-5500000	96.0833
-5000000	106.001
-4500000	118.587
-4000000	134.747
-3500000	155.677
-3000000	182.849
-2500000	217.726
-2000000	260.859
-1500000	309.987
-1000000	357.946
-500000	393.467
0	406.539
500000	393.424
1000000	357.875
1500000	309.905
2000000	260.779
2500000	217.653
3000000	182.784
3500000	155.621
4000000	134.698
4500000	118.544
5000000	105.962
5500000	96.0491
6000000	88.1413
6500000	81.7557
7000000	76.5391
7500000	72.231
8000000	68.6372
8500000	65.6115
9000000	63.0425
9500000	60.8441
10000000	58.9494
10500000	57.3056
11000000	55.8709
11500000	54.6116
12000000	53.5004
12500000	52.5154
13000000	51.6382
13500000	50.8538
14000000	50.1496
14500000	49.5151
15000000	48.9416
15500000	48.4213
16000000	47.948
16500000	47.5163
17000000	47.1214
17500000	46.7594
18000000	46.4264
18500000	46.1198
19000000	45.8368
19500000	45.5747
20000000	45.3318
20500000	45.1064
21000000	44.8967
21500000	44.7013
22000000	44.519
22500000	44.3484
23000000	44.1886
23500000	44.0392
24000000	43.8986
24500000	43.7666
25000000	43.6423
25500000	43.5255
26000000	43.4151
26500000	43.3106
27000000	43.2122
27500000	43.1189
28000000	43.0306
28500000	42.9466
29000000	42.8673
29500000	42.7922
30000000	42.7201
30500000	42.6516
31000000	42.5865
31500000	42.5246
32000000	42.4655
32500000	42.4093
33000000	42.3554
33500000	42.3038
34000000	42.2545
34500000	42.2074
35000000	42.1621
35500000	42.1191
36000000	42.0776
36500000	42.0378
37000000	41.9998
37500000	41.9631
38000000	41.928
38500000	41.894
39000000	41.8613
39500000	41.83
40000000	41.7999
40500000	41.7718
41000000	41.7426
41500000	41.7159
42000000	41.6899
42500000	41.6647
43000000	41.6404
43500000	41.617
44000000	41.5945
44500000	41.5726
45000000	41.5515
45500000	41.5311
46000000	41.5112
46500000	41.4921
47000000	41.4734
47500000	41.4558
48000000	41.4384
48500000	41.4217
49000000	41.4052
49500000	41.3894
50000000	41.3738
50500000	41.3591
51000000	41.3446
51500000	41.3305
52000000	41.3168
52500000	41.3037
53000000	41.2908
53500000	41.2783
54000000	41.2661
54500000	41.2542
55000000	41.2428
55500000	41.2316
56000000	41.2207
56500000	41.21
57000000	41.1997
57500000	41.1896
58000000	41.1775
58500000	41.1701
59000000	41.1608
59500000	41.152
60000000	41.1429
60500000	41.1347
61000000	41.1262
61500000	41.118
62000000	41.1102
62500000	41.102
63000000	41.0945
63500000	41.0869

## Sheet: d, from fit to exp.
Velocity groups	Mean speed (m/s)	Resonance frequency (Hz)	Resonance frequency uncertainty (Hz)
1	253.884	-26289.4	22956
2	252.464	15417.8	23006.7
3	250.397	-393.675	23543.3
4	247.548	22844.5	23710
5	243.243	16742.4	23722.6
6	236.572	-17601.7	23354.3
7	227.987	21167.4	23788.7
8	218.378	21010.8	23970.9
9	203.142	-5217.65	17310.9
10	183.039	17984.9	18585.2
11	165.203	-11855.5	20811.8
12	144.931	11153.2	17789.8
13	120.195	-11208.6	19759
14	98.8779	-6639.63	28681.1
15	81.8327	7438.14	33899.9
16	66.9963	13491.5	55156

[truncated: 2 more sheets: d, extrapolation, e]
