# Supplementary material for: Sub-part-per-trillion test of the Standard Model with atomic hydrogen
Source: Nature. 2026 Feb 11;650(8103):845–51. doi: 10.1038/s41586-026-10124-3 (PMC12935534; doi:10.1038/s41586-026-10124-3)
Supplement: Supplementary file 5 — Source Data Fig. 3 [file 41586_2026_10124_MOESM5_ESM.xlsx]

## Sheet: a, 2S6P12, 30 µW
Normalized transverse velocity	Simulated light force shift (Hz)
-4.28978	2468.14
-4.26906	2468.37
-4.24834	2468.53
-4.22762	2468.64
-4.2069	2468.7
-4.18617	2468.7
-4.16545	2468.64
-4.14473	2468.52
-4.12401	2468.36
-4.10329	2468.13
-4.08257	2467.86
-4.06185	2467.53
-4.04113	2467.15
-4.02041	2466.71
-3.99969	2466.22
-3.97896	2465.68
-3.95824	2465.08
-3.93752	2464.43
-3.9168	2463.73
-3.89608	2462.97
-3.87536	2462.16
-3.85464	2461.29
-3.83391	2460.37
-3.81319	2459.4
-3.79247	2458.37
-3.77175	2457.28
-3.75103	2456.14
-3.73031	2454.93
-3.70958	2453.68
-3.68886	2452.36
-3.66814	2450.98
-3.64742	2449.54
-3.6267	2448.04
-3.60598	2446.47
-3.58525	2444.85
-3.56453	2443.15
-3.54381	2441.39
-3.52309	2439.56
-3.50237	2437.66
-3.48164	2435.69
-3.46092	2433.65
-3.4402	2431.53
-3.41948	2429.34
-3.39876	2427.06
-3.37803	2424.71
-3.35731	2422.27
-3.33659	2419.75
-3.31587	2417.15
-3.29514	2414.45
-3.27442	2411.66
-3.2537	2408.78
-3.23298	2405.81
-3.21225	2402.73
-3.19153	2399.56
-3.17081	2396.28
-3.15009	2392.9
-3.12936	2389.42
-3.10864	2385.82
-3.08792	2382.13
-3.06719	2378.33
-3.04647	2374.43
-3.02575	2370.43
-3.00503	2366.37
-2.9843	2362.26
-2.96358	2358.16
-2.94286	2354.2
-2.92213	2350.68
-2.90141	2348.63
-2.81852	2310.15
-2.7978	2306.45
-2.77707	2301.39
-2.75635	2295.64
-2.73563	2289.44
-2.7149	2282.87
-2.69418	2275.99
-2.67346	2268.8
-2.65273	2261.33
-2.63201	2253.57
-2.61129	2245.54
-2.59056	2237.22
-2.56984	2228.62
-2.54912	2219.74
-2.52839	2210.59
-2.50767	2201.16
-2.48695	2191.48
-2.46622	2181.59
-2.4455	2171.55
-2.42477	2161.54
-2.40405	2151.93
-2.38333	2143.98
-2.30043	2068.31
-2.27971	2057.88
-2.25899	2045.07
-2.23826	2030.98
-2.21754	2015.99
-2.19681	2000.25
-2.17609	1983.81
-2.15537	1966.71
-2.13464	1948.96
-2.11392	1930.55
-2.09319	1911.49
-2.07247	1891.77
-2.05175	1871.37
-2.03102	1850.28
-2.0103	1828.5
-1.98957	1806.02
-1.96885	1782.81
-1.94813	1758.88
-1.9274	1734.22
-1.90668	1708.83
-1.88595	1682.69
-1.86523	1655.83
-1.8445	1628.24
-1.82378	1599.96
-1.80306	1571.01
-1.78233	1541.46
-1.76161	1511.43
-1.74088	1481.13
-1.72016	1451.12
-1.61654	1262.87
-1.59581	1230.6
-1.57509	1196.8
-1.55436	1162.39
-1.53364	1127.83
-1.51291	1093.44
-1.49219	1059.56
-1.47147	1026.5
-1.45074	994.641
-1.43002	964.408
-1.40929	936.308
-1.38857	910.949
-1.36784	889.061
-1.34712	871.538
-1.32639	859.487
-1.30567	854.292
-1.28494	857.721
-1.26422	872.066
-1.2435	900.376
-1.22277	946.813
-1.20205	1017.3
-1.18132	1120.83
-1.1606	1275.2
-1.1036	2096.56
-1.10257	2122.58
-1.10153	2149.18
-1.10049	2176.41
-1.09946	2204.26
-1.09842	2232.78
-1.09739	2261.96
-1.09635	2291.84
-1.09531	2322.45
-1.09428	2353.8
-1.09324	2385.91
-1.0922	2418.82
-1.09117	2452.56
-1.09013	2487.15
-1.0891	2522.61
-1.08806	2558.99
-1.08702	2596.32
-1.08599	2634.63
-1.08495	2673.95
-1.08391	2714.33
-1.08288	2755.8
-1.08184	2798.41
-1.08081	2842.21
-1.07977	2887.22
-1.07873	2933.52
-1.0777	2981.14
-1.07666	3030.14
-1.07563	3080.59
-1.07459	3132.53
-1.07355	3186.04
-1.07252	3241.19
-1.07148	3298.03
-1.07044	3356.66
-1.06941	3417.15
-1.06837	3479.59
-1.06734	3544.06
-1.0663	3610.67
-1.06526	3679.52
-1.06423	3750.72
-1.06319	3824.39
-1.06215	3900.65
-1.06112	3979.63
-1.06008	4061.49
-1.05905	4146.37
-1.05801	4234.44
-1.05697	4325.88
-1.05594	4420.88
-1.0549	4519.64
-1.05386	4622.39
-1.05283	4729.37
-1.05179	4840.84
-1.05076	4957.09
-1.04972	5078.41
-1.04868	5205.15
-1.04765	5337.67
-1.04661	5476.37
-1.04557	5621.68
-1.04454	5774.09
-1.0435	5934.12
-1.04247	6102.36
-1.04143	6279.44
-1.04039	6466.09
-1.03936	6663.09
-1.03832	6871.34
-1.03728	7091.82
-1.03625	7325.64
-1.03521	7574.07
-1.03418	7838.53
-1.03314	8120.63
-1.0321	8422.23
-1.03107	8745.45
-1.03003	9092.74
-1.02899	9466.97
-1.02796	9871.47
-1.02692	10310.2
-1.02589	10787.9
-1.02485	11310.1
-1.02381	11883.9
-1.02278	12517.9
-1.02174	13223
-1.0207	14013.9
-1.01967	14911
-1.01863	15944.3
-1.0176	17160.6
-1.01656	18635.9
-1.01552	20495.5
-1.01449	22943.4
-1.01345	26300.1
-1.01241	31039.7
-1.01138	37811.6
-1.01034	47415.1
-1.00931	60699.4
-1.00827	78362.3
-1.00723	100654
-1.0062	127029
-1.00516	155847
-1.00412	184253
-1.00309	208385
-1.00205	224005
-1.00102	227527
-0.99998	217149
-0.998943	193632
-0.997907	160232
-0.996871	121775
-0.995835	83287.9
-0.994798	48830.2
-0.993762	20866.5
-0.992726	228.762
-0.99169	-13530.6
-0.990653	-21625.6
-0.989617	-25550
-0.988581	-26719.6
-0.987545	-26275.9
-0.986508	-25027.2
-0.985472	-23480.3
-0.984436	-21913.9
-0.9834	-20457.7
-0.982363	-19155.1
-0.981327	-18007.6
-0.980291	-16998.9
-0.979255	-16109
-0.978218	-15318.7
-0.977182	-14612.1
-0.976146	-13976.1
-0.97511	-13400.2
-0.974074	-12875.8
-0.973037	-12396.2
-0.972001	-11955.6
-0.970965	-11549.3
-0.969929	-11173.5
-0.968892	-10824.6
-0.967856	-10499.9
-0.96682	-10196.8
-0.965784	-9913.32
-0.964747	-9647.51
-0.963711	-9397.76
-0.962675	-9162.64
-0.961639	-8940.9
-0.960602	-8731.41
-0.959566	-8533.17
-0.95853	-8345.31
-0.957494	-8167.01
-0.956457	-7997.57
-0.955421	-7836.34
-0.954385	-7682.73
-0.953349	-7536.21
-0.952312	-7396.31
-0.951276	-7262.57
-0.95024	-7134.61
-0.949204	-7012.06
-0.948167	-6894.57
-0.947131	-6781.85
-0.946095	-6673.6
-0.945059	-6569.57
-0.944023	-6469.51
-0.942986	-6373.19
-0.94195	-6280.42
-0.940914	-6191
-0.939878	-6104.75
-0.938841	-6021.5
-0.937805	-5941.1
-0.936769	-5863.4
-0.935733	-5788.27
-0.934696	-5715.58
-0.93366	-5645.21
-0.932624	-5577.06
-0.931588	-5511.01
-0.930551	-5446.97
-0.929515	-5384.85
-0.928479	-5324.55
-0.927443	-5266.01
-0.926406	-5209.13
-0.92537	-5153.85
-0.924334	-5100.1
-0.923298	-5047.81
-0.922261	-4996.91
-0.921225	-4947.36
-0.920189	-4899.09
-0.919153	-4852.05
-0.918116	-4806.19
-0.91708	-4761.47
-0.916044	-4717.82
-0.915008	-4675.21
-0.913972	-4633.61
-0.912935	-4592.95
-0.911899	-4553.22
-0.910863	-4514.36
-0.909827	-4476.34
-0.90879	-4439.13
-0.907754	-4402.69
-0.906718	-4366.99
-0.905682	-4331.99
-0.904645	-4297.66
-0.903609	-4263.98
-0.902573	-4230.91
-0.901537	-4198.41
-0.9005	-4166.47
-0.899464	-4135.04
-0.898428	-4104.09
-0.897392	-4073.59
-0.896355	-4043.52
-0.891174	-3898.15
-0.808275	-2991.71
-0.78755	-2838.71
-0.766825	-2715.47
-0.7461	-2611.27
-0.725375	-2519.93
-0.70465	-2437.4
-0.683925	-2360.87
-0.6632	-2288.32
-0.642475	-2218.27
-0.62175	-2149.63
-0.601025	-2081.59
-0.580301	-2013.57
-0.559576	-1945.14
-0.538851	-1876.04
-0.518126	-1806.07
-0.497401	-1735.11
-0.476676	-1663.09
-0.455951	-1589.9
-0.435226	-1515.25
-0.414501	-1438.41
-0.269426	-1025.14
-0.2487	-960.393
-0.227975	-901.254
-0.20725	-846.977
-0.186525	-797.386
-0.1658	-752.516
-0.145075	-712.484
-0.12435	-677.433
-0.103625	-647.506
-0.0829002	-622.834
-0.0621751	-603.528
-0.0414501	-589.675
-0.020725	-581.339
0	-578.555
0	-578.555
0.020725	-581.339
0.0414501	-589.675
0.0621751	-603.528
0.0829002	-622.834
0.103625	-647.506
0.12435	-677.433
0.145075	-712.484
0.1658	-752.516
0.186525	-797.386
0.20725	-846.977
0.227975	-901.254
0.2487	-960.393
0.269426	-1025.14
0.414501	-1438.41
0.435226	-1515.25
0.455951	-1589.9
0.476676	-1663.09
0.497401	-1735.11
0.518126	-1806.07
0.538851	-1876.04
0.559576	-1945.14
0.580301	-2013.57
0.601025	-2081.59
0.62175	-2149.63
0.642475	-2218.27
0.6632	-2288.32
0.683925	-2360.87
0.70465	-2437.4
0.725375	-2519.93
0.7461	-2611.27
0.766825	-2715.47
0.78755	-2838.71
0.808275	-2991.71
0.891174	-3898.15
0.896355	-4043.52
0.897392	-4073.59
0.898428	-4104.09
0.899464	-4135.04
0.9005	-4166.47
0.901537	-4198.41
0.902573	-4230.91
0.903609	-4263.98
0.904645	-4297.66
0.905682	-4331.99
0.906718	-4366.99
0.907754	-4402.69
0.90879	-4439.13
0.909827	-4476.34
0.910863	-4514.36
0.911899	-4553.22
0.912935	-4592.95
0.913972	-4633.61
0.915008	-4675.21
0.916044	-4717.82
0.91708	-4761.47
0.918116	-4806.19
0.919153	-4852.05
0.920189	-4899.09
0.921225	-4947.36
0.922261	-4996.91
0.923298	-5047.81
0.924334	-5100.1
0.92537	-5153.85
0.926406	-5209.13
0.927443	-5266.01
0.928479	-5324.55
0.929515	-5384.85
0.930551	-5446.97
0.931588	-5511.01
0.932624	-5577.06
0.93366	-5645.21
0.934696	-5715.58
0.935733	-5788.27
0.936769	-5863.4
0.937805	-5941.1
0.938841	-6021.5
0.939878	-6104.75
0.940914	-6191
0.94195	-6280.42
0.942986	-6373.19
0.944023	-6469.51
0.945059	-6569.57
0.946095	-6673.6
0.947131	-6781.85
0.948167	-6894.57
0.949204	-7012.06
0.95024	-7134.61
0.951276	-7262.57
0.952312	-7396.31
0.953349	-7536.21
0.954385	-7682.73
0.955421	-7836.34
0.956457	-7997.57
0.957494	-8167.01
0.95853	-8345.31
0.959566	-8533.17
0.960602	-8731.41
0.961639	-8940.9
0.962675	-9162.64
0.963711	-9397.76
0.964747	-9647.51
0.965784	-9913.32
0.96682	-10196.8
0.967856	-10499.9
0.968892	-10824.6
0.969929	-11173.5
0.970965	-11549.3
0.972001	-11955.6
0.973037	-12396.2
0.974074	-12875.8
0.97511	-13400.2
0.976146	-13976.1
0.977182	-14612.1
0.978218	-15318.7
0.979255	-16109
0.980291	-16998.9
0.981327	-18007.6
0.982363	-19155.1
0.9834	-20457.7
0.984436	-21913.9
0.985472	-23480.3
0.986508	-25027.2
0.987545	-26275.9
0.988581	-26719.6
0.989617	-25550
0.990653	-21625.6
0.99169	-13530.6
0.992726	228.762
0.993762	20866.5
0.994798	48830.2
0.995835	83287.9
0.996871	121775
0.997907	160232
0.998943	193632
0.99998	217149
1.00102	227527
1.00205	224005
1.00309	208385
1.00412	184253
1.00516	155847
1.0062	127029
1.00723	100654
1.00827	78362.3
1.00931	60699.4
1.01034	47415.1
1.01138	37811.6
1.01241	31039.7
1.01345	26300.1
1.01449	22943.4
1.01552	20495.5
1.01656	18635.9
1.0176	17160.6
1.01863	15944.3
1.01967	14911
1.0207	14013.9
1.02174	13223
1.02278	12517.9
1.02381	11883.9
1.02485	11310.1
1.02589	10787.9
1.02692	10310.2
1.02796	9871.47
1.02899	9466.97
1.03003	9092.74
1.03107	8745.45
1.0321	8422.23
1.03314	8120.63
1.03418	7838.53
1.03521	7574.07
1.03625	7325.64
1.03728	7091.82
1.03832	6871.34
1.03936	6663.09
1.04039	6466.09
1.04143	6279.44
1.04247	6102.36
1.0435	5934.12
1.04454	5774.09
1.04557	5621.68
1.04661	5476.37
1.04765	5337.67
1.04868	5205.15
1.04972	5078.41
1.05076	4957.09
1.05179	4840.84
1.05283	4729.37
1.05386	4622.39
1.0549	4519.64
1.05594	4420.88
1.05697	4325.88
1.05801	4234.44
1.05905	4146.37
1.06008	4061.49
1.06112	3979.63
1.06215	3900.65
1.06319	3824.39
1.06423	3750.72
1.06526	3679.52
1.0663	3610.67
1.06734	3544.06
1.06837	3479.59
1.06941	3417.15
1.07044	3356.66
1.07148	3298.03
1.07252	3241.19
1.07355	3186.04
1.07459	3132.53
1.07563	3080.59
1.07666	3030.14
1.0777	2981.14
1.07873	2933.52
1.07977	2887.22
1.08081	2842.21
1.08184	2798.41
1.08288	2755.8
1.08391	2714.33
1.08495	2673.95
1.08599	2634.63
1.08702	2596.32
1.08806	2558.99
1.0891	2522.61
1.09013	2487.15
1.09117	2452.56
1.0922	2418.82
1.09324	2385.91
1.09428	2353.8
1.09531	2322.45
1.09635	2291.84
1.09739	2261.96
1.09842	2232.78
1.09946	2204.26
1.10049	2176.41
1.10153	2149.18
1.10257	2122.58
1.1036	2096.56
1.1606	1275.2
1.18132	1120.83
1.20205	1017.3
1.22277	946.813
1.2435	900.376
1.26422	872.066
1.28494	857.721
1.30567	854.292
1.32639	859.487
1.34712	871.538
1.36784	889.061
1.38857	910.949
1.40929	936.308
1.43002	964.408
1.45074	994.641
1.47147	1026.5
1.49219	1059.56
1.51291	1093.44
1.53364	1127.83
1.55436	1162.39
1.57509	1196.8
1.59581	1230.6
1.61654	1262.87
1.72016	1451.12
1.74088	1481.13
1.76161	1511.43
1.78233	1541.46
1.80306	1571.01
1.82378	1599.96
1.8445	1628.24
1.86523	1655.83
1.88595	1682.69
1.90668	1708.83
1.9274	1734.22
1.94813	1758.88
1.96885	1782.81
1.98957	1806.02
2.0103	1828.5
2.03102	1850.28
2.05175	1871.37
2.07247	1891.77
2.09319	1911.49
2.11392	1930.55
2.13464	1948.96
2.15537	1966.71
2.17609	1983.81
2.19681	2000.25
2.21754	2015.99
2.23826	2030.98
2.25899	2045.07
2.27971	2057.88
2.30043	2068.31
2.38333	2143.98
2.40405	2151.93
2.42477	2161.54
2.4455	2171.55
2.46622	2181.59
2.48695	2191.48
2.50767	2201.16
2.52839	2210.59
2.54912	2219.74
2.56984	2228.62
2.59056	2237.22
2.61129	2245.54
2.63201	2253.57
2.65273	2261.33
2.67346	2268.8
2.69418	2275.99
2.7149	2282.87
2.73563	2289.44
2.75635	2295.64
2.77707	2301.39
2.7978	2306.45
2.81852	2310.15
2.90141	2348.63
2.92213	2350.68
2.94286	2354.2
2.96358	2358.16
2.9843	2362.26
3.00503	2366.37
3.02575	2370.43
3.04647	2374.43
3.06719	2378.33
3.08792	2382.13
3.10864	2385.82
3.12936	2389.42
3.15009	2392.9
3.17081	2396.28
3.19153	2399.56
3.21225	2402.73
3.23298	2405.81
3.2537	2408.78
3.27442	2411.66
3.29514	2414.45
3.31587	2417.15
3.33659	2419.75
3.35731	2422.27
3.37803	2424.71
3.39876	2427.06
3.41948	2429.34
3.4402	2431.53
3.46092	2433.65
3.48164	2435.69
3.50237	2437.66
3.52309	2439.56
3.54381	2441.39
3.56453	2443.15
3.58525	2444.85
3.60598	2446.47
3.6267	2448.04
3.64742	2449.54
3.66814	2450.98
3.68886	2452.36
3.70958	2453.68
3.73031	2454.93
3.75103	2456.14
3.77175	2457.28
3.79247	2458.37
3.81319	2459.4
3.83391	2460.37
3.85464	2461.29
3.87536	2462.16
3.89608	2462.97
3.9168	2463.73
3.93752	2464.43
3.95824	2465.08
3.97896	2465.68
3.99969	2466.22
4.02041	2466.71
4.04113	2467.15
4.06185	2467.53
4.08257	2467.86
4.10329	2468.13
4.12401	2468.36
4.14473	2468.52
4.16545	2468.64
4.18617	2468.7
4.2069	2468.7
4.22762	2468.64
4.24834	2468.53
4.26906	2468.37
4.28978	2468.14

## Sheet: a, 2S6P32, 15 µW
Normalized transverse velocity	Simulated light force shift (Hz)
-4.28978	4874.81
-4.26906	4874.88
-4.24834	4874.84
-4.22762	4874.67
-4.2069	4874.39
-4.18617	4873.99
-4.16545	4873.47
-4.14473	4872.84
-4.12401	4872.1
-4.10329	4871.23
-4.08257	4870.26
-4.06185	4869.17
-4.04113	4867.97
-4.02041	4866.66
-3.99969	4865.23
-3.97896	4863.69
-3.95824	4862.03
-3.93752	4860.26
-3.9168	4858.38
-3.89608	4856.38
-3.87536	4854.27
-3.85464	4852.04
-3.83391	4849.69
-3.81319	4847.22
-3.79247	4844.63
-3.77175	4841.93
-3.75103	4839.1
-3.73031	4836.14
-3.70958	4833.06
-3.68886	4829.86
-3.66814	4826.52
-3.64742	4823.05
-3.6267	4819.44
-3.60598	4815.7
-3.58525	4811.82
-3.56453	4807.8
-3.54381	4803.63
-3.52309	4799.31
-3.50237	4794.84
-3.48164	4790.22
-3.46092	4785.43
-3.4402	4780.48
-3.41948	4775.37
-3.39876	4770.08
-3.37803	4764.62
-3.35731	4758.98
-3.33659	4753.15
-3.31587	4747.14
-3.29514	4740.93
-3.27442	4734.52
-3.2537	4727.9
-3.23298	4721.08
-3.21225	4714.04
-3.19153	4706.78
-3.17081	4699.3
-3.15009	4691.59
-3.12936	4683.65
-3.10864	4675.48
-3.08792	4667.07
-3.06719	4658.43
-3.04647	4649.57
-3.02575	4640.5
-3.00503	4631.25
-2.9843	4621.89
-2.96358	4612.52
-2.94286	4603.4
-2.92213	4595.13
-2.90141	4589.74
-2.81852	4507.65
-2.7978	4498.79
-2.77707	4487.2
-2.75635	4474.22
-2.73563	4460.27
-2.7149	4445.56
-2.69418	4430.16
-2.67346	4414.13
-2.65273	4397.47
-2.63201	4380.21
-2.61129	4362.33
-2.59056	4343.83
-2.56984	4324.72
-2.54912	4304.99
-2.52839	4284.64
-2.50767	4263.7
-2.48695	4242.18
-2.46622	4220.16
-2.4455	4197.79
-2.42477	4175.37
-2.40405	4153.7
-2.38333	4135.22
-2.30043	3973.18
-2.27971	3949.29
-2.25899	3920.53
-2.23826	3889.14
-2.21754	3855.82
-2.19681	3820.86
-2.17609	3784.39
-2.15537	3746.45
-2.13464	3707.06
-2.11392	3666.21
-2.09319	3623.88
-2.07247	3580.05
-2.05175	3534.68
-2.03102	3487.74
-2.0103	3439.2
-1.98957	3389.01
-1.96885	3337.15
-1.94813	3283.58
-1.9274	3228.27
-1.90668	3171.19
-1.88595	3112.32
-1.86523	3051.65
-1.8445	2989.16
-1.82378	2924.88
-1.80306	2858.83
-1.78233	2791.13
-1.76161	2721.94
-1.74088	2651.69
-1.72016	2581.38
-1.61654	2142.75
-1.59581	2062.9
-1.57509	1978.84
-1.55436	1892.26
-1.53364	1803.92
-1.51291	1714.3
-1.49219	1623.82
-1.47147	1532.9
-1.45074	1441.97
-1.43002	1351.55
-1.40929	1262.21
-1.38857	1174.67
-1.36784	1089.74
-1.34712	1008.45
-1.32639	932.007
-1.30567	861.948
-1.28494	800.192
-1.26422	749.21
-1.2435	712.257
-1.22277	693.767
-1.20205	700.076
-1.18132	741.181
-1.1606	840.368
-1.1036	1469.68
-1.10257	1492.73
-1.10153	1516.38
-1.10049	1540.65
-1.09946	1565.54
-1.09842	1591.09
-1.09739	1617.32
-1.09635	1644.24
-1.09531	1671.88
-1.09428	1700.27
-1.09324	1729.42
-1.0922	1759.37
-1.09117	1790.14
-1.09013	1821.77
-1.0891	1854.27
-1.08806	1887.69
-1.08702	1922.05
-1.08599	1957.39
-1.08495	1993.75
-1.08391	2031.17
-1.08288	2069.68
-1.08184	2109.32
-1.08081	2150.15
-1.07977	2192.2
-1.07873	2235.53
-1.0777	2280.18
-1.07666	2326.22
-1.07563	2373.7
-1.07459	2422.68
-1.07355	2473.22
-1.07252	2525.39
-1.07148	2579.27
-1.07044	2634.92
-1.06941	2692.44
-1.06837	2751.9
-1.06734	2813.4
-1.0663	2877.03
-1.06526	2942.9
-1.06423	3011.12
-1.06319	3081.8
-1.06215	3155.07
-1.06112	3231.07
-1.06008	3309.93
-1.05905	3391.81
-1.05801	3476.88
-1.05697	3565.31
-1.05594	3657.3
-1.0549	3753.05
-1.05386	3852.78
-1.05283	3956.73
-1.05179	4065.17
-1.05076	4178.37
-1.04972	4296.65
-1.04868	4420.33
-1.04765	4549.78
-1.04661	4685.4
-1.04557	4827.62
-1.04454	4976.93
-1.0435	5133.85
-1.04247	5298.96
-1.04143	5472.91
-1.04039	5656.4
-1.03936	5850.23
-1.03832	6055.28
-1.03728	6272.55
-1.03625	6503.15
-1.03521	6748.33
-1.03418	7009.52
-1.03314	7288.32
-1.0321	7586.6
-1.03107	7906.47
-1.03003	8250.39
-1.02899	8621.22
-1.02796	9022.29
-1.02692	9457.57
-1.02589	9931.77
-1.02485	10450.5
-1.02381	11020.9
-1.02278	11651.3
-1.02174	12353.1
-1.0207	13140.7
-1.01967	14034.6
-1.01863	15064.9
-1.0176	16278.6
-1.01656	17751.8
-1.01552	19609.7
-1.01449	22056.1
-1.01345	25410.8
-1.01241	30146.8
-1.01138	36911.1
-1.01034	46500.1
-1.00931	59759.2
-1.00827	77382.4
-1.00723	99617
-1.0062	125918
-1.00516	154651
-1.00412	182969
-1.00309	207027
-1.00205	222607
-1.00102	226137
-0.99998	215826
-0.998943	192426
-0.997907	159175
-0.996871	120871
-0.995835	82520.4
-0.994798	48166.3
-0.993762	20267.9
-0.992726	-340.424
-0.99169	-14099.2
-0.990653	-22213.4
-0.989617	-26168.1
-0.988581	-27372.1
-0.987545	-26962.4
-0.986508	-25744.3
-0.985472	-24223.5
-0.984436	-22679.1
-0.9834	-21240.9
-0.982363	-19953.4
-0.981327	-18818.3
-0.980291	-17820.4
-0.979255	-16939.7
-0.978218	-16157.7
-0.977182	-15458.4
-0.976146	-14829
-0.97511	-14259.2
-0.974074	-13740.5
-0.973037	-13266.1
-0.972001	-12830.5
-0.970965	-12428.9
-0.969929	-12057.4
-0.968892	-11712.7
-0.967856	-11392
-0.96682	-11092.7
-0.965784	-10812.9
-0.964747	-10550.6
-0.963711	-10304.3
-0.962675	-10072.4
-0.961639	-9853.88
-0.960602	-9647.47
-0.959566	-9452.23
-0.95853	-9267.27
-0.957494	-9091.81
-0.956457	-8925.13
-0.955421	-8766.58
-0.954385	-8615.59
-0.953349	-8471.64
-0.952312	-8334.24
-0.951276	-8202.95
-0.95024	-8077.38
-0.949204	-7957.17
-0.948167	-7841.98
-0.947131	-7731.49
-0.946095	-7625.44
-0.945059	-7523.56
-0.944023	-7425.61
-0.942986	-7331.36
-0.94195	-7240.61
-0.940914	-7153.17
-0.939878	-7068.86
-0.938841	-6987.51
-0.937805	-6908.96
-0.936769	-6833.08
-0.935733	-6759.73
-0.934696	-6688.78
-0.93366	-6620.11
-0.932624	-6553.62
-0.931588	-6489.19
-0.930551	-6426.72
-0.929515	-6366.14
-0.928479	-6307.34
-0.927443	-6250.25
-0.926406	-6194.78
-0.92537	-6140.87
-0.924334	-6088.44
-0.923298	-6037.42
-0.922261	-5987.76
-0.921225	-5939.39
-0.920189	-5892.26
-0.919153	-5846.3
-0.918116	-5801.47
-0.91708	-5757.71
-0.916044	-5714.99
-0.915008	-5673.24
-0.913972	-5632.43
-0.912935	-5592.51
-0.911899	-5553.44
-0.910863	-5515.18
-0.909827	-5477.68
-0.90879	-5440.92
-0.907754	-5404.84
-0.906718	-5369.41
-0.905682	-5334.6
-0.904645	-5300.36
-0.903609	-5266.66
-0.902573	-5233.46
-0.901537	-5200.71
-0.9005	-5168.38
-0.899464	-5136.44
-0.898428	-5104.82
-0.897392	-5073.5
-0.896355	-5042.42
-0.891174	-4888.72
-0.808275	-4248.44
-0.78755	-4091.83
-0.766825	-3967.63
-0.7461	-3861.16
-0.725375	-3764.67
-0.70465	-3673.38
-0.683925	-3584.14
-0.6632	-3494.75
-0.642475	-3403.68
-0.62175	-3309.84
-0.601025	-3212.5
-0.580301	-3111.19
-0.559576	-3005.65
-0.538851	-2895.76
-0.518126	-2781.54
-0.497401	-2663.09
-0.476676	-2540.51
-0.455951	-2413.78
-0.435226	-2282.57
-0.414501	-2145.56
-0.269426	-1401.93
-0.2487	-1280.89
-0.227975	-1170.23
-0.20725	-1068.53
-0.186525	-975.463
-0.1658	-891.134
-0.145075	-815.798
-0.12435	-749.759
-0.103625	-693.321
-0.0829002	-646.756
-0.0621751	-610.295
-0.0414501	-584.12
-0.020725	-568.363
0	-563.102
0	-563.102
0.020725	-568.363
0.0414501	-584.12
0.0621751	-610.295
0.0829002	-646.756
0.103625	-693.321
0.12435	-749.759
0.145075	-815.798
0.1658	-891.134
0.186525	-975.463
0.20725	-1068.53
0.227975	-1170.23
0.2487	-1280.89
0.269426	-1401.93
0.414501	-2145.56
0.435226	-2282.57
0.455951	-2413.78
0.476676	-2540.51
0.497401	-2663.09
0.518126	-2781.54
0.538851	-2895.76
0.559576	-3005.65
0.580301	-3111.19
0.601025	-3212.5
0.62175	-3309.84
0.642475	-3403.68
0.6632	-3494.75
0.683925	-3584.14
0.70465	-3673.38
0.725375	-3764.67
0.7461	-3861.16
0.766825	-3967.63
0.78755	-4091.83
0.808275	-4248.44
0.891174	-4888.72
0.896355	-5042.42
0.897392	-5073.5
0.898428	-5104.82
0.899464	-5136.44
0.9005	-5168.38
0.901537	-5200.71
0.902573	-5233.46
0.903609	-5266.66
0.904645	-5300.36
0.905682	-5334.6
0.906718	-5369.41
0.907754	-5404.84
0.90879	-5440.92
0.909827	-5477.68
0.910863	-5515.18
0.911899	-5553.44
0.912935	-5592.51
0.913972	-5632.43
0.915008	-5673.24
0.916044	-5714.99
0.91708	-5757.71
0.918116	-5801.47
0.919153	-5846.3
0.920189	-5892.26
0.921225	-5939.39
0.922261	-5987.76
0.923298	-6037.42
0.924334	-6088.44
0.92537	-6140.87
0.926406	-6194.78
0.927443	-6250.25
0.928479	-6307.34
0.929515	-6366.14
0.930551	-6426.72
0.931588	-6489.19
0.932624	-6553.62
0.93366	-6620.11
0.934696	-6688.78
0.935733	-6759.73
0.936769	-6833.08
0.937805	-6908.96
0.938841	-6987.51
0.939878	-7068.86
0.940914	-7153.17
0.94195	-7240.61
0.942986	-7331.36
0.944023	-7425.61
0.945059	-7523.56
0.946095	-7625.44
0.947131	-7731.49
0.948167	-7841.98
0.949204	-7957.17
0.95024	-8077.38
0.951276	-8202.95
0.952312	-8334.24
0.953349	-8471.64
0.954385	-8615.59
0.955421	-8766.58
0.956457	-8925.13
0.957494	-9091.81
0.95853	-9267.27
0.959566	-9452.23
0.960602	-9647.47
0.961639	-9853.88
0.962675	-10072.4
0.963711	-10304.3
0.964747	-10550.6
0.965784	-10812.9
0.96682	-11092.7
0.967856	-11392
0.968892	-11712.7
0.969929	-12057.4
0.970965	-12428.9
0.972001	-12830.5
0.973037	-13266.1
0.974074	-13740.5
0.97511	-14259.2
0.976146	-14829
0.977182	-15458.4
0.978218	-16157.7
0.979255	-16939.7
0.980291	-17820.4
0.981327	-18818.3
0.982363	-19953.4
0.9834	-21240.9
0.984436	-22679.1
0.985472	-24223.5
0.986508	-25744.3
0.987545	-26962.4
0.988581	-27372.1
0.989617	-26168.1
0.990653	-22213.4
0.99169	-14099.2
0.992726	-340.424
0.993762	20267.9
0.994798	48166.3
0.995835	82520.4
0.996871	120871
0.997907	159175
0.998943	192426
0.99998	215826
1.00102	226137
1.00205	222607
1.00309	207027
1.00412	182969
1.00516	154651
1.0062	125918
1.00723	99617
1.00827	77382.4
1.00931	59759.2
1.01034	46500.1
1.01138	36911.1
1.01241	30146.8
1.01345	25410.8
1.01449	22056.1
1.01552	19609.7
1.01656	17751.8
1.0176	16278.6
1.01863	15064.9
1.01967	14034.6
1.0207	13140.7
1.02174	12353.1
1.02278	11651.3
1.02381	11020.9
1.02485	10450.5
1.02589	9931.77
1.02692	9457.57
1.02796	9022.29
1.02899	8621.22
1.03003	8250.39
1.03107	7906.47
1.0321	7586.6
1.03314	7288.32
1.03418	7009.52
1.03521	6748.33
1.03625	6503.15
1.03728	6272.55
1.03832	6055.28
1.03936	5850.23
1.04039	5656.4
1.04143	5472.91
1.04247	5298.96
1.0435	5133.85
1.04454	4976.93
1.04557	4827.62
1.04661	4685.4
1.04765	4549.78
1.04868	4420.33
1.04972	4296.65
1.05076	4178.37
1.05179	4065.17
1.05283	3956.73
1.05386	3852.78
1.0549	3753.05
1.05594	3657.3
1.05697	3565.31
1.05801	3476.88
1.05905	3391.81
1.06008	3309.93
1.06112	3231.07
1.06215	3155.07
1.06319	3081.8
1.06423	3011.12
1.06526	2942.9
1.0663	2877.03
1.06734	2813.4
1.06837	2751.9
1.06941	2692.44
1.07044	2634.92
1.07148	2579.27
1.07252	2525.39
1.07355	2473.22
1.07459	2422.68
1.07563	2373.7
1.07666	2326.22
1.0777	2280.18
1.07873	2235.53
1.07977	2192.2
1.08081	2150.15
1.08184	2109.32
1.08288	2069.68
1.08391	2031.17
1.08495	1993.75
1.08599	1957.39
1.08702	1922.05
1.08806	1887.69
1.0891	1854.27
1.09013	1821.77
1.09117	1790.14
1.0922	1759.37
1.09324	1729.42
1.09428	1700.27
1.09531	1671.88
1.09635	1644.24
1.09739	1617.32
1.09842	1591.09
1.09946	1565.54
1.10049	1540.65
1.10153	1516.38
1.10257	1492.73
1.1036	1469.68
1.1606	840.368
1.18132	741.181
1.20205	700.076
1.22277	693.767
1.2435	712.257
1.26422	749.21
1.28494	800.192
1.30567	861.948
1.32639	932.007
1.34712	1008.45
1.36784	1089.74
1.38857	1174.67
1.40929	1262.21
1.43002	1351.55
1.45074	1441.97
1.47147	1532.9
1.49219	1623.82
1.51291	1714.3
1.53364	1803.92
1.55436	1892.26
1.57509	1978.84
1.59581	2062.9
1.61654	2142.75
1.72016	2581.38
1.74088	2651.69
1.76161	2721.94
1.78233	2791.13
1.80306	2858.83
1.82378	2924.88
1.8445	2989.16
1.86523	3051.65
1.88595	3112.32
1.90668	3171.19
1.9274	3228.27
1.94813	3283.58
1.96885	3337.15
1.98957	3389.01
2.0103	3439.2
2.03102	3487.74
2.05175	3534.68
2.07247	3580.05
2.09319	3623.88
2.11392	3666.21
2.13464	3707.06
2.15537	3746.45
2.17609	3784.39
2.19681	3820.86
2.21754	3855.82
2.23826	3889.14
2.25899	3920.53
2.27971	3949.29
2.30043	3973.18
2.38333	4135.22
2.40405	4153.7
2.42477	4175.37
2.4455	4197.79
2.46622	4220.16
2.48695	4242.18
2.50767	4263.7
2.52839	4284.64
2.54912	4304.99
2.56984	4324.72
2.59056	4343.83
2.61129	4362.33
2.63201	4380.21
2.65273	4397.47
2.67346	4414.13
2.69418	4430.16
2.7149	4445.56
2.73563	4460.27
2.75635	4474.22
2.77707	4487.2
2.7978	4498.79
2.81852	4507.65
2.90141	4589.74
2.92213	4595.13
2.94286	4603.4
2.96358	4612.52
2.9843	4621.89
3.00503	4631.25
3.02575	4640.5
3.04647	4649.57
3.06719	4658.43
3.08792	4667.07
3.10864	4675.48
3.12936	4683.65
3.15009	4691.59
3.17081	4699.3
3.19153	4706.78
3.21225	4714.04
3.23298	4721.08
3.2537	4727.9
3.27442	4734.52
3.29514	4740.93
3.31587	4747.14
3.33659	4753.15
3.35731	4758.98
3.37803	4764.62
3.39876	4770.08
3.41948	4775.37
3.4402	4780.48
3.46092	4785.43
3.48164	4790.22
3.50237	4794.84
3.52309	4799.31
3.54381	4803.63
3.56453	4807.8
3.58525	4811.82
3.60598	4815.7
3.6267	4819.44
3.64742	4823.05
3.66814	4826.52
3.68886	4829.86
3.70958	4833.06
3.73031	4836.14
3.75103	4839.1
3.77175	4841.93
3.79247	4844.63
3.81319	4847.22
3.83391	4849.69
3.85464	4852.04
3.87536	4854.27
3.89608	4856.38
3.9168	4858.38
3.93752	4860.26
3.95824	4862.03
3.97896	4863.69
3.99969	4865.23
4.02041	4866.66
4.04113	4867.97
4.06185	4869.17
4.08257	4870.26
4.10329	4871.23
4.12401	4872.1
4.14473	4872.84
4.16545	4873.47
4.18617	4873.99
4.2069	4874.39
4.22762	4874.67
4.24834	4874.84
4.26906	4874.88
4.28978	4874.81

## Sheet: a, no back decay
Normalized transverse velocity	Simulated light force shift (Hz)
-4.28978	33.896
-4.26906	34.2569
-4.24834	34.6231
-4.22762	34.9948
-4.2069	35.3718
-4.18617	35.7546
-4.16545	36.143
-4.14473	36.5374
-4.12401	36.9378
-4.10329	37.3445
-4.08257	37.7575
-4.06185	38.1771
-4.04113	38.6033
-4.02041	39.0364
-3.99969	39.4765
-3.97896	39.9236
-3.95824	40.3783
-3.93752	40.8405
-3.9168	41.3104
-3.89608	41.7883
-3.87536	42.2741
-3.85464	42.7685
-3.83391	43.2713
-3.81319	43.783
-3.79247	44.3037
-3.77175	44.8335
-3.75103	45.3729
-3.73031	45.9219
-3.70958	46.481
-3.68886	47.0502
-3.66814	47.63
-3.64742	48.2206
-3.6267	48.8223
-3.60598	49.4353
-3.58525	50.0602
-3.56453	50.6968
-3.54381	51.3459
-3.52309	52.0078
-3.50237	52.6825
-3.48164	53.3707
-3.46092	54.0727
-3.4402	54.7887
-3.41948	55.5194
-3.39876	56.2651
-3.37803	57.0262
-3.35731	57.8031
-3.33659	58.5964
-3.31587	59.4064
-3.29514	60.2339
-3.27442	61.0791
-3.2537	61.9427
-3.23298	62.8251
-3.21225	63.7272
-3.19153	64.6493
-3.17081	65.5921
-3.15009	66.5563
-3.12936	67.5426
-3.10864	68.5518
-3.08792	69.5843
-3.06719	70.6412
-3.04647	71.723
-3.02575	72.8308
-3.00503	73.9653
-2.9843	75.1275
-2.96358	76.3184
-2.94286	77.5387
-2.92213	78.7897
-2.90141	80.0724
-2.88069	81.3879
-2.85997	82.7374
-2.83924	84.122
-2.81852	85.5431
-2.7978	87.0021
-2.77707	88.5003
-2.75635	90.0392
-2.73563	91.6205
-2.7149	93.2455
-2.69418	94.9162
-2.67346	96.6344
-2.65273	98.4018
-2.63201	100.22
-2.61129	102.092
-2.59056	104.02
-2.56984	106.006
-2.54912	108.051
-2.52839	110.16
-2.50767	112.335
-2.48695	114.578
-2.46622	116.892
-2.4455	119.282
-2.42477	121.75
-2.40405	124.299
-2.38333	126.934
-2.3626	129.66
-2.34188	132.479
-2.32116	135.397
-2.30043	138.419
-2.27971	141.55
-2.25899	144.795
-2.23826	148.161
-2.21754	151.654
-2.19681	155.28
-2.17609	159.048
-2.15537	162.965
-2.13464	167.039
-2.11392	171.279
-2.09319	175.696
-2.07247	180.3
-2.05175	185.101
-2.03102	190.114
-2.0103	195.35
-1.98957	200.824
-1.96885	206.552
-1.94813	212.551
-1.9274	218.84
-1.90668	225.439
-1.88595	232.37
-1.86523	239.658
-1.8445	247.329
-1.82378	255.413
-1.80306	263.942
-1.78233	272.953
-1.76161	282.486
-1.74088	292.585
-1.72016	303.299
-1.69943	314.685
-1.67871	326.804
-1.65799	339.727
-1.63726	353.534
-1.61654	368.314
-1.59581	384.17
-1.57509	401.219
-1.55436	419.598
-1.53364	439.461
-1.51291	460.991
-1.49219	484.399
-1.47147	509.936
-1.45074	537.896
-1.43002	568.633
-1.40929	602.569
-1.38857	640.22
-1.36784	682.217
-1.34712	729.34
-1.32639	782.57
-1.30567	843.153
-1.28494	912.699
-1.26422	993.322
-1.2435	1087.86
-1.22277	1200.2
-1.20205	1335.84
-1.18132	1502.78
-1.1606	1713.19
-1.13987	1986.44
-1.11915	2355.45
-1.1036	2729.83
-1.10257	2758.85
-1.10153	2788.47
-1.10049	2818.7
-1.09946	2849.57
-1.09842	2881.09
-1.09739	2913.29
-1.09635	2946.18
-1.09531	2979.8
-1.09428	3014.16
-1.09324	3049.29
-1.0922	3085.22
-1.09117	3121.97
-1.09013	3159.57
-1.0891	3198.05
-1.08806	3237.45
-1.08702	3277.79
-1.08599	3319.12
-1.08495	3361.46
-1.08391	3404.85
-1.08288	3449.34
-1.08184	3494.97
-1.08081	3541.78
-1.07977	3589.81
-1.07873	3639.13
-1.0777	3689.77
-1.07666	3741.79
-1.07563	3795.26
-1.07459	3850.22
-1.07355	3906.75
-1.07252	3964.92
-1.07148	4024.79
-1.07044	4086.44
-1.06941	4149.96
-1.06837	4215.43
-1.06734	4282.93
-1.0663	4352.58
-1.06526	4424.46
-1.06423	4498.7
-1.06319	4575.4
-1.06215	4654.7
-1.06112	4736.73
-1.06008	4821.64
-1.05905	4909.57
-1.05801	5000.7
-1.05697	5095.2
-1.05594	5193.27
-1.0549	5295.1
-1.05386	5400.93
-1.05283	5511
-1.05179	5625.56
-1.05076	5744.91
-1.04972	5869.34
-1.04868	5999.2
-1.04765	6134.84
-1.04661	6276.68
-1.04557	6425.14
-1.04454	6580.71
-1.0435	6743.92
-1.04247	6915.34
-1.04143	7095.63
-1.04039	7285.49
-1.03936	7485.73
-1.03832	7697.23
-1.03728	7920.99
-1.03625	8158.11
-1.03521	8409.86
-1.03418	8677.66
-1.03314	8963.13
-1.0321	9268.12
-1.03107	9594.76
-1.03003	9945.51
-1.02899	10323.2
-1.02796	10731.2
-1.02692	11173.5
-1.02589	11654.7
-1.02485	12180.6
-1.02381	12757.9
-1.02278	13395.5
-1.02174	14104.1
-1.0207	14898.5
-1.01967	15798.9
-1.01863	16835.2
-1.0176	18054.3
-1.01656	19531.9
-1.01552	21393.6
-1.01449	23843.5
-1.01345	27202.8
-1.01241	31947.2
-1.01138	38728.1
-1.01034	48348.3
-1.00931	61660.7
-1.00827	79366.7
-1.00723	101718
-1.0062	128170
-1.00516	157076
-1.00412	185571
-1.00309	209774
-1.00205	225431
-1.00102	228935
-0.99998	218482
-0.998943	194838
-0.997907	161283
-0.996871	122667
-0.995835	84042.8
-0.994798	49483
-0.993762	21457.1
-0.992726	793.667
-0.99169	-12962.6
-0.990653	-21035.2
-0.989617	-24926.7
-0.988581	-26060
-0.987545	-25581.2
-0.986508	-24301.1
-0.985472	-22727.3
-0.984436	-21138.8
-0.9834	-19664.2
-0.982363	-18346.5
-0.981327	-17186.3
-0.980291	-16166.8
-0.979255	-15267.5
-0.978218	-14469
-0.977182	-13755
-0.976146	-13112.2
-0.97511	-12530.1
-0.974074	-12000
-0.973037	-11515
-0.972001	-11069.5
-0.970965	-10658.5
-0.969929	-10278.1
-0.968892	-9925.01
-0.967856	-9596.22
-0.96682	-9289.29
-0.965784	-9002.06
-0.964747	-8732.66
-0.963711	-8479.45
-0.962675	-8240.99
-0.961639	-8016.01
-0.960602	-7803.39
-0.959566	-7602.11
-0.95853	-7411.28
-0.957494	-7230.1
-0.956457	-7057.85
-0.955421	-6893.88
-0.954385	-6737.6
-0.953349	-6588.47
-0.952312	-6446.02
-0.951276	-6309.79
-0.95024	-6179.39
-0.949204	-6054.45
-0.948167	-5934.62
-0.947131	-5819.61
-0.946095	-5709.12
-0.945059	-5602.89
-0.944023	-5500.68
-0.942986	-5402.26
-0.94195	-5307.43
-0.940914	-5215.98
-0.939878	-5127.75
-0.938841	-5042.56
-0.937805	-4960.26
-0.936769	-4880.71
-0.935733	-4803.76
-0.934696	-4729.29
-0.93366	-4657.19
-0.932624	-4587.34
-0.931588	-4519.64
-0.930551	-4453.98
-0.929515	-4390.29
-0.928479	-4328.47
-0.927443	-4268.43
-0.926406	-4210.11
-0.92537	-4153.43
-0.924334	-4098.32
-0.923298	-4044.72
-0.922261	-3992.57
-0.921225	-3941.81
-0.920189	-3892.37
-0.919153	-3844.23
-0.918116	-3797.31
-0.91708	-3751.58
-0.916044	-3706.99
-0.915008	-3663.5
-0.913972	-3621.07
-0.912935	-3579.66
-0.911899	-3539.23
-0.910863	-3499.76
-0.909827	-3461.2
-0.90879	-3423.52
-0.907754	-3386.71
-0.906718	-3350.71
-0.905682	-3315.52
-0.904645	-3281.1
-0.903609	-3247.42
-0.902573	-3214.47
-0.901537	-3182.22
-0.9005	-3150.64
-0.899464	-3119.73
-0.898428	-3089.45
-0.897392	-3059.78
-0.896355	-3030.72
-0.891174	-2893.77
-0.870449	-2456.39
-0.849724	-2140.59
-0.829	-1902.01
-0.808275	-1715.56
-0.78755	-1565.96
-0.766825	-1443.37
-0.7461	-1341.19
-0.725375	-1254.79
-0.70465	-1180.87
-0.683925	-1116.98
-0.6632	-1061.27
-0.642475	-1012.33
-0.62175	-969.069
-0.601025	-930.602
-0.580301	-896.232
-0.559576	-865.391
-0.538851	-837.616
-0.518126	-812.521
-0.497401	-789.787
-0.476676	-769.145
-0.455951	-750.368
-0.435226	-733.262
-0.414501	-717.662
-0.393776	-703.428
-0.373051	-690.435
-0.352326	-678.579
-0.331601	-667.767
-0.310876	-657.92
-0.290151	-648.968
-0.269426	-640.849
-0.2487	-633.51
-0.227975	-626.906
-0.20725	-620.995
-0.186525	-615.743
-0.1658	-611.118
-0.145075	-607.095
-0.12435	-603.65
-0.103625	-600.766
-0.0829002	-598.427
-0.0621751	-596.62
-0.0414501	-595.337
-0.020725	-594.569
0	-594.313
0	-594.313
0.020725	-594.569
0.0414501	-595.337
0.0621751	-596.62
0.0829002	-598.427
0.103625	-600.766
0.12435	-603.65
0.145075	-607.095
0.1658	-611.118
0.186525	-615.743
0.20725	-620.995
0.227975	-626.906
0.2487	-633.51
0.269426	-640.849
0.290151	-648.968
0.310876	-657.92
0.331601	-667.767
0.352326	-678.579
0.373051	-690.435
0.393776	-703.428
0.414501	-717.662
0.435226	-733.262
0.455951	-750.368
0.476676	-769.145
0.497401	-789.787
0.518126	-812.521
0.538851	-837.616
0.559576	-865.391
0.580301	-896.232
0.601025	-930.602
0.62175	-969.069
0.642475	-1012.33
0.6632	-1061.27
0.683925	-1116.98
0.70465	-1180.87
0.725375	-1254.79
0.7461	-1341.19
0.766825	-1443.37
0.78755	-1565.96
0.808275	-1715.56
0.829	-1902.01
0.849724	-2140.59
0.870449	-2456.39
0.891174	-2893.77
0.896355	-3030.72
0.897392	-3059.78
0.898428	-3089.45
0.899464	-3119.73
0.9005	-3150.64
0.901537	-3182.22
0.902573	-3214.47
0.903609	-3247.42
0.904645	-3281.1
0.905682	-3315.52
0.906718	-3350.71
0.907754	-3386.71
0.90879	-3423.52
0.909827	-3461.2
0.910863	-3499.76
0.911899	-3539.23
0.912935	-3579.66
0.913972	-3621.07
0.915008	-3663.5
0.916044	-3706.99
0.91708	-3751.58
0.918116	-3797.31
0.919153	-3844.23
0.920189	-3892.37
0.921225	-3941.81
0.922261	-3992.57
0.923298	-4044.72
0.924334	-4098.32
0.92537	-4153.43
0.926406	-4210.11
0.927443	-4268.43
0.928479	-4328.47
0.929515	-4390.29
0.930551	-4453.98
0.931588	-4519.64
0.932624	-4587.34
0.93366	-4657.19
0.934696	-4729.29
0.935733	-4803.76
0.936769	-4880.71
0.937805	-4960.26
0.938841	-5042.56
0.939878	-5127.75
0.940914	-5215.98
0.94195	-5307.43
0.942986	-5402.26
0.944023	-5500.68
0.945059	-5602.89
0.946095	-5709.12
0.947131	-5819.61
0.948167	-5934.62
0.949204	-6054.45
0.95024	-6179.39
0.951276	-6309.79
0.952312	-6446.02
0.953349	-6588.47
0.954385	-6737.6
0.955421	-6893.88
0.956457	-7057.85
0.957494	-7230.1
0.95853	-7411.28
0.959566	-7602.11
0.960602	-7803.39
0.961639	-8016.01
0.962675	-8240.99
0.963711	-8479.45
0.964747	-8732.66
0.965784	-9002.06
0.96682	-9289.29
0.967856	-9596.22
0.968892	-9925.01
0.969929	-10278.1
0.970965	-10658.5
0.972001	-11069.5
0.973037	-11515
0.974074	-12000
0.97511	-12530.1
0.976146	-13112.2
0.977182	-13755
0.978218	-14469
0.979255	-15267.5
0.980291	-16166.8
0.981327	-17186.3
0.982363	-18346.5
0.9834	-19664.2
0.984436	-21138.8
0.985472	-22727.3
0.986508	-24301.1
0.987545	-25581.2
0.988581	-26060
0.989617	-24926.7
0.990653	-21035.2
0.99169	-12962.6
0.992726	793.667
0.993762	21457.1
0.994798	49483
0.995835	84042.8
0.996871	122667
0.997907	161283
0.998943	194838
0.99998	218482
1.00102	228935
1.00205	225431
1.00309	209774
1.00412	185571
1.00516	157076
1.0062	128170
1.00723	101718
1.00827	79366.7
1.00931	61660.7
1.01034	48348.3
1.01138	38728.1
1.01241	31947.2
1.01345	27202.8
1.01449	23843.5
1.01552	21393.6
1.01656	19531.9
1.0176	18054.3
1.01863	16835.2
1.01967	15798.9
1.0207	14898.5
1.02174	14104.1
1.02278	13395.5
1.02381	12757.9
1.02485	12180.6
1.02589	11654.7
1.02692	11173.5
1.02796	10731.2
1.02899	10323.2
1.03003	9945.51
1.03107	9594.76
1.0321	9268.12
1.03314	8963.13
1.03418	8677.66
1.03521	8409.86
1.03625	8158.11
1.03728	7920.99
1.03832	7697.23
1.03936	7485.73
1.04039	7285.49
1.04143	7095.63
1.04247	6915.34
1.0435	6743.92
1.04454	6580.71
1.04557	6425.14
1.04661	6276.68
1.04765	6134.84
1.04868	5999.2
1.04972	5869.34
1.05076	5744.91
1.05179	5625.56
1.05283	5511
1.05386	5400.93
1.0549	5295.1
1.05594	5193.27
1.05697	5095.2
1.05801	5000.7
1.05905	4909.57
1.06008	4821.64
1.06112	4736.73
1.06215	4654.7
1.06319	4575.4
1.06423	4498.7
1.06526	4424.46
1.0663	4352.58
1.06734	4282.93
1.06837	4215.43
1.06941	4149.96
1.07044	4086.44
1.07148	4024.79
1.07252	3964.92
1.07355	3906.75
1.07459	3850.22
1.07563	3795.26
1.07666	3741.79
1.0777	3689.77
1.07873	3639.13
1.07977	3589.81
1.08081	3541.78
1.08184	3494.97
1.08288	3449.34
1.08391	3404.85
1.08495	3361.46
1.08599	3319.12
1.08702	3277.79
1.08806	3237.45
1.0891	3198.05
1.09013	3159.57
1.09117	3121.97
1.0922	3085.22
1.09324	3049.29
1.09428	3014.16
1.09531	2979.8
1.09635	2946.18
1.09739	2913.29
1.09842	2881.09
1.09946	2849.57
1.10049	2818.7
1.10153	2788.47
1.10257	2758.85
1.1036	2729.83
1.11915	2355.45
1.13987	1986.44
1.1606	1713.19
1.18132	1502.78
1.20205	1335.84
1.22277	1200.2
1.2435	1087.86
1.26422	993.322
1.28494	912.699
1.30567	843.153
1.32639	782.57
1.34712	729.34
1.36784	682.217
1.38857	640.22
1.40929	602.569
1.43002	568.633
1.45074	537.896
1.47147	509.936
1.49219	484.399
1.51291	460.991
1.53364	439.461
1.55436	419.598
1.57509	401.219
1.59581	384.17
1.61654	368.314
1.63726	353.534
1.65799	339.727
1.67871	326.804
1.69943	314.685
1.72016	303.299
1.74088	292.585
1.76161	282.486
1.78233	272.953
1.80306	263.942
1.82378	255.413
1.8445	247.329
1.86523	239.658
1.88595	232.37
1.90668	225.439
1.9274	218.84
1.94813	212.551
1.96885	206.552
1.98957	200.824
2.0103	195.35
2.03102	190.114
2.05175	185.101
2.07247	180.3
2.09319	175.696
2.11392	171.279
2.13464	167.039
2.15537	162.965
2.17609	159.048
2.19681	155.28
2.21754	151.654
2.23826	148.161
2.25899	144.795
2.27971	141.55
2.30043	138.419
2.32116	135.397
2.34188	132.479
2.3626	129.66
2.38333	126.934
2.40405	124.299
2.42477	121.75
2.4455	119.282
2.46622	116.892
2.48695	114.578
2.50767	112.335
2.52839	110.16
2.54912	108.051
2.56984	106.006
2.59056	104.02
2.61129	102.092
2.63201	100.22
2.65273	98.4018
2.67346	96.6344
2.69418	94.9162
2.7149	93.2455
2.73563	91.6205
2.75635	90.0392
2.77707	88.5003
2.7978	87.0021
2.81852	85.5431
2.83924	84.122
2.85997	82.7374
2.88069	81.3879
2.90141	80.0724
2.92213	78.7897
2.94286	77.5387
2.96358	76.3184
2.9843	75.1275
3.00503	73.9653
3.02575	72.8308
3.04647	71.723
3.06719	70.6412
3.08792	69.5843
3.10864	68.5518
3.12936	67.5426
3.15009	66.5563
3.17081	65.5921
3.19153	64.6493
3.21225	63.7272
3.23298	62.8251
3.2537	61.9427
3.27442	61.0791
3.29514	60.2339
3.31587	59.4064
3.33659	58.5964
3.35731	57.8031
3.37803	57.0262
3.39876	56.2651
3.41948	55.5194
3.4402	54.7887
3.46092	54.0727
3.48164	53.3707
3.50237	52.6825
3.52309	52.0078
3.54381	51.3459
3.56453	50.6968
3.58525	50.0602
3.60598	49.4353
3.6267	48.8223
3.64742	48.2206
3.66814	47.63
3.68886	47.0502
3.70958	46.481
3.73031	45.9219
3.75103	45.3729
3.77175	44.8335
3.79247	44.3037
3.81319	43.783
3.83391	43.2713
3.85464	42.7685
3.87536	42.2741
3.89608	41.7883
3.9168	41.3104
3.93752	40.8405
3.95824	40.3783
3.97896	39.9236
3.99969	39.4765
4.02041	39.0364
4.04113	38.6033
4.06185	38.1771
4.08257	37.7575
4.10329	37.3445
4.12401	36.9378
4.14473	36.5374
4.16545	36.143
4.18617	35.7546
4.2069	35.3718
4.22762	34.9948
4.24834	34.6231
4.26906	34.2569
4.28978	33.896

## Sheet: a, vel. dist., tau2, 0 mrad
Normalized transverse velocity	Probability
-4.975	0.00493741
-4.925	0.0055296
-4.875	0.00612561
-4.825	0.00673337
-4.775	0.00736346
-4.725	0.00802783
-4.675	0.00873287
-4.625	0.00948276
-4.575	0.010282
-4.525	0.0111441
-4.475	0.0120844
-4.425	0.0131118
-4.375	0.0142337
-4.325	0.0154516
-4.275	0.0167812
-4.225	0.0182236
-4.175	0.0197718
-4.125	0.0214356
-4.075	0.0232442
-4.025	0.0252175
-3.975	0.0273183
-3.925	0.0295116
-3.875	0.0318133
-3.825	0.0342449
-3.775	0.0368245
-3.725	0.0396079
-3.675	0.0426246
-3.625	0.0459011
-3.575	0.0494559
-3.525	0.0532899
-3.475	0.0574026
-3.425	0.0618368
-3.375	0.0666156
-3.325	0.0717574
-3.275	0.077294
-3.225	0.0832593
-3.175	0.089641
-3.125	0.0964016
-3.075	0.103511
-3.025	0.110915
-2.975	0.118613
-2.925	0.12665
-2.875	0.135116
-2.825	0.144118
-2.775	0.153768
-2.725	0.164162
-2.675	0.175331
-2.625	0.18731
-2.575	0.200076
-2.525	0.213608
-2.475	0.227944
-2.425	0.24301
-2.375	0.25873
-2.325	0.275143
-2.275	0.292205
-2.225	0.309887
-2.175	0.328333
-2.125	0.347694
-2.075	0.368057
-2.025	0.389498
-1.975	0.411959
-1.925	0.435272
-1.875	0.459424
-1.825	0.48444
-1.775	0.510261
-1.725	0.536767
-1.675	0.563876
-1.625	0.591289
-1.575	0.618851
-1.525	0.646571
-1.475	0.674456
-1.425	0.702446
-1.375	0.730432
-1.325	0.758144
-1.275	0.785299
-1.225	0.811745
-1.175	0.837286
-1.125	0.861764
-1.075	0.885074
-1.025	0.906954
-0.975	0.927159
-0.925	0.945082
-0.875	0.960321
-0.825	0.972866
-0.775	0.982795
-0.725	0.990396
-0.675	0.995716
-0.625	0.998846
-0.575	1
-0.525	0.999257
-0.475	0.996435
-0.425	0.991632
-0.375	0.985278
-0.325	0.978004
-0.275	0.970475
-0.225	0.963181
-0.175	0.956707
-0.125	0.951521
-0.075	0.947911
-0.025	0.946023
0.025	0.946023
0.075	0.947911
0.125	0.951521
0.175	0.956707
0.225	0.963181
0.275	0.970475
0.325	0.978004
0.375	0.985278
0.425	0.991632
0.475	0.996435
0.525	0.999257
0.575	1
0.625	0.998846
0.675	0.995716
0.725	0.990396
0.775	0.982795
0.825	0.972866
0.875	0.960321
0.925	0.945082
0.975	0.927159
1.025	0.906954
1.075	0.885074
1.125	0.861764
1.175	0.837286
1.225	0.811745
1.275	0.785299
1.325	0.758144
1.375	0.730432
1.425	0.702446
1.475	0.674456
1.525	0.646571
1.575	0.618851
1.625	0.591289
1.675	0.563876
1.725	0.536767
1.775	0.510261
1.825	0.48444
1.875	0.459424
1.925	0.435272
1.975	0.411959
2.025	0.389498
2.075	0.368057
2.125	0.347694
2.175	0.328333
2.225	0.309887
2.275	0.292205
2.325	0.275143
2.375	0.25873
2.425	0.24301
2.475	0.227944
2.525	0.213608
2.575	0.200076
2.625	0.18731
2.675	0.175331
2.725	0.164162
2.775	0.153768
2.825	0.144118
2.875	0.135116
2.925	0.12665
2.975	0.118613
3.025	0.110915
3.075	0.103511
3.125	0.0964016
3.175	0.089641
3.225	0.0832593
3.275	0.077294
3.325	0.0717574
3.375	0.0666156
3.425	0.0618368
3.475	0.0574026
3.525	0.0532899
3.575	0.0494559
3.625	0.0459011
3.675	0.0426246
3.725	0.0396079
3.775	0.0368245
3.825	0.0342449
3.875	0.0318133
3.925	0.0295116
3.975	0.0273183
4.025	0.0252175
4.075	0.0232442
4.125	0.0214356
4.175	0.0197718
4.225	0.0182236
4.275	0.0167812
4.325	0.0154516
4.375	0.0142337
4.425	0.0131118
4.475	0.0120844
4.525	0.0111441
4.575	0.010282
4.625	0.00948276
4.675	0.00873287
4.725	0.00802783
4.775	0.00736346
4.825	0.00673337
4.875	0.00612561
4.925	0.0055296
4.975	0.00493741

## Sheet: a, vel. dist., tau2, 12 mrad
Normalized transverse velocity	Probability
0.175	0.00160692
0.225	0.00528364
0.275	0.0108143
0.325	0.018542
0.375	0.0287314
0.425	0.041552
0.475	0.0570755
0.525	0.0752944
0.575	0.0960823
0.625	0.119188
0.675	0.14434
0.725	0.171295
0.775	0.199794
0.825	0.229513
0.875	0.260217
0.925	0.291654
0.975	0.323609
1.025	0.35598
1.075	0.388661
1.125	0.421541
1.175	0.454504
1.225	0.487483
1.275	0.520315
1.325	0.552684
1.375	0.584393
1.425	0.615423
1.475	0.645729
1.525	0.675096
1.575	0.703379
1.625	0.730443
1.675	0.756164
1.725	0.780452
1.775	0.803157
1.825	0.824249
1.875	0.843788
1.925	0.861877
1.975	0.878641
2.025	0.894136
2.075	0.90859
2.125	0.922172
2.175	0.93492
2.225	0.946737
2.275	0.957474
2.325	0.967059
2.375	0.975525
2.425	0.982772
2.475	0.988683
2.525	0.993161
2.575	0.996291
2.625	0.998334
2.675	0.999554
2.725	1
2.775	0.999841
2.825	0.999236
2.875	0.998175
2.925	0.996651
2.975	0.994716
3.025	0.992278
3.075	0.989162
3.125	0.985255
3.175	0.980539
3.225	0.975074
3.275	0.96893
3.325	0.962066
3.375	0.954551
3.425	0.946429
3.475	0.937759
3.525	0.92857
3.575	0.918826
3.625	0.908537
3.675	0.897838
3.725	0.886787
3.775	0.875492
3.825	0.864041
3.875	0.85248
3.925	0.840918
3.975	0.829337
4.025	0.817739
4.075	0.806133
4.125	0.794516
4.175	0.782908
4.225	0.771237
4.275	0.759408
4.325	0.747514
4.375	0.735521
4.425	0.723416
4.475	0.711289
4.525	0.699231
4.575	0.687291
4.625	0.675437
4.675	0.663591
4.725	0.65175
4.775	0.639842
4.825	0.627875
4.875	0.615772
4.925	0.603573
4.975	0.591332

## Sheet: a, vel. dist., tau13, 0 mrad
Normalized transverse velocity	Probability
-1.275	0.00246759
-1.225	0.00571142
-1.175	0.0117844
-1.125	0.0226056
-1.075	0.0393906
-1.025	0.0672841
-0.975	0.108192
-0.925	0.154639
-0.875	0.213208
-0.825	0.286673
-0.775	0.359391
-0.725	0.444309
-0.675	0.529644
-0.625	0.615858
-0.575	0.696821
-0.525	0.773292
-0.475	0.837472
-0.425	0.901823
-0.375	0.941081
-0.325	0.953084
-0.275	0.96762
-0.225	0.997862
-0.175	1
-0.125	0.978932
-0.075	0.962848
-0.025	0.947093
0.025	0.947093
0.075	0.962848
0.125	0.978932
0.175	1
0.225	0.997862
0.275	0.96762
0.325	0.953084
0.375	0.941081
0.425	0.901823
0.475	0.837472
0.525	0.773292
0.575	0.696821
0.625	0.615858
0.675	0.529644
0.725	0.444309
0.775	0.359391
0.825	0.286673
0.875	0.213208
0.925	0.154639
0.975	0.108192
1.025	0.0672841
1.075	0.0393906
1.125	0.0226056
1.175	0.0117844
1.225	0.00571142
1.275	0.00246759

## Sheet: a, vel. dist., tau13, 12 mrad
Normalized transverse velocity	Probability
0.075	0.00448122
0.125	0.0150618
0.175	0.0308341
0.225	0.0522968
0.275	0.079488
0.325	0.112078
0.375	0.14946
0.425	0.190781
0.475	0.235167
0.525	0.281797
0.575	0.329772
0.625	0.378384
0.675	0.427497
0.725	0.477189
0.775	0.526845
0.825	0.575881
0.875	0.623977
0.925	0.670958
0.975	0.716655
1.025	0.76113
1.075	0.803778
1.125	0.843796
1.175	0.880247
1.225	0.912815
1.275	0.940908
1.325	0.963797
1.375	0.981102
1.425	0.992949
1.475	0.999325
1.525	1
1.575	0.995248
1.625	0.985218
1.675	0.970237
1.725	0.950847
1.775	0.927024
1.825	0.899108
1.875	0.868437
1.925	0.836106
1.975	0.802259
2.025	0.766437
2.075	0.72863
2.125	0.689348
2.175	0.649162
2.225	0.60803
2.275	0.565704
2.325	0.522285
2.375	0.478153
2.425	0.433787
2.475	0.390162
2.525	0.347792
2.575	0.30709
2.625	0.268731
2.675	0.233082
2.725	0.200336
2.775	0.170611
2.825	0.143825
2.875	0.119787
2.925	0.0983798
2.975	0.0795795
3.025	0.0633824
3.075	0.0496222
3.125	0.0380967
3.175	0.0286103
3.225	0.0209283
3.275	0.0148243
3.325	0.0101095
3.375	0.00658574
3.425	0.00404251
3.475	0.00227913
3.525	0.00111416

## Sheet: a, vel. dist., tau16, 0 mrad
Normalized transverse velocity	Probability
-0.625	0.00155688
-0.575	0.0143163
-0.525	0.0555577
-0.475	0.135479
-0.425	0.249375
-0.375	0.406516
-0.325	0.607395
-0.275	0.776076
-0.225	0.882291
-0.175	0.928218
-0.125	0.975544
-0.075	0.997312
-0.025	1
0.025	1
0.075	0.997312
0.125	0.975544
0.175	0.928218
0.225	0.882291
0.275	0.776076
0.325	0.607395
0.375	0.406516
0.425	0.249375
0.475	0.135479
0.525	0.0555577
0.575	0.0143163
0.625	0.00155688

## Sheet: a, vel. dist., tau16, 12 mrad
Normalized transverse velocity	Probability
0.025	0.00539354
0.075	0.0250789
0.125	0.0559058
0.175	0.0988737
0.225	0.153857
0.275	0.22056
0.325	0.298432
0.375	0.38614
0.425	0.480443
0.475	0.577287
0.525	0.673279
0.575	0.764066
0.625	0.844937
0.675	0.90948
0.725	0.956682
0.775	0.986368
0.825	1
0.875	0.993751
0.925	0.963567
0.975	0.910988
1.025	0.840126
1.075	0.755219
1.125	0.661742
1.175	0.562971
1.225	0.463732
1.275	0.368052
1.325	0.280115
1.375	0.202981
1.425	0.138799
1.475	0.0881409
1.525	0.0502829
1.575	0.0238955
1.625	0.00699666

## Sheet: b, 2S6P12, 30 µW
Normalized transverse velocity	Simulated light force shift (Hz)
0.940914	-6191
0.94195	-6280.42
0.942986	-6373.19
0.944023	-6469.51
0.945059	-6569.57
0.946095	-6673.6
0.947131	-6781.85
0.948167	-6894.57
0.949204	-7012.06
0.95024	-7134.61
0.951276	-7262.57
0.952312	-7396.31
0.953349	-7536.21
0.954385	-7682.73
0.955421	-7836.34
0.956457	-7997.57
0.957494	-8167.01
0.95853	-8345.31
0.959566	-8533.17
0.960602	-8731.41
0.961639	-8940.9
0.962675	-9162.64
0.963711	-9397.76
0.964747	-9647.51
0.965784	-9913.32
0.96682	-10196.8
0.967856	-10499.9
0.968892	-10824.6
0.969929	-11173.5
0.970965	-11549.3
0.972001	-11955.6
0.973037	-12396.2
0.974074	-12875.8
0.97511	-13400.2
0.976146	-13976.1
0.977182	-14612.1
0.978218	-15318.7
0.979255	-16109
0.980291	-16998.9
0.981327	-18007.6
0.982363	-19155.1
0.9834	-20457.7
0.984436	-21913.9
0.985472	-23480.3
0.986508	-25027.2
0.987545	-26275.9
0.988581	-26719.6
0.989617	-25550
0.990653	-21625.6
0.99169	-13530.6
0.992726	228.762
0.993762	20866.5
0.994798	48830.2
0.995835	83287.9
0.996871	121775
0.997907	160232
0.998943	193632
0.99998	217149
1.00102	227527
1.00205	224005
1.00309	208385
1.00412	184253
1.00516	155847
1.0062	127029
1.00723	100654
1.00827	78362.3
1.00931	60699.4
1.01034	47415.1
1.01138	37811.6
1.01241	31039.7
1.01345	26300.1
1.01449	22943.4
1.01552	20495.5
1.01656	18635.9
1.0176	17160.6
1.01863	15944.3
1.01967	14911
1.0207	14013.9
1.02174	13223
1.02278	12517.9
1.02381	11883.9
1.02485	11310.1
1.02589	10787.9
1.02692	10310.2
1.02796	9871.47
1.02899	9466.97
1.03003	9092.74
1.03107	8745.45
1.0321	8422.23
1.03314	8120.63
1.03418	7838.53
1.03521	7574.07
1.03625	7325.64
1.03728	7091.82
1.03832	6871.34
1.03936	6663.09
1.04039	6466.09
1.04143	6279.44
1.04247	6102.36
1.0435	5934.12
1.04454	5774.09
1.04557	5621.68
1.04661	5476.37
1.04765	5337.67
1.04868	5205.15
1.04972	5078.41
1.05076	4957.09
1.05179	4840.84
1.05283	4729.37
1.05386	4622.39
1.0549	4519.64
1.05594	4420.88
1.05697	4325.88
1.05801	4234.44
1.05905	4146.37

[truncated: 13 more sheets: b, 2S6P32, 15 µW, b, no back decay, c, tau2, exp., c, tau2, fit, c, tau2, sim., c, tau13, exp., c, tau13, fit, c, tau13, sim., c, tau16, exp., c, tau16, fit, c, tau16, sim., d, exp. without LFS corr., d, LFS sim.]
