# Supplementary material for: Sub-part-per-trillion test of the Standard Model with atomic hydrogen
Source: Nature. 2026 Feb 11;650(8103):845–51. doi: 10.1038/s41586-026-10124-3 (PMC12935534; doi:10.1038/s41586-026-10124-3)
Supplement: Supplementary file 6 — Source Data Fig. 4 [file 41586_2026_10124_MOESM6_ESM.xlsx]

## Sheet: a
Data group	Label	Transition frequency (Hz)	Transition frequency uncertainty (Hz)	Transition frequency (without experiment-specific corrections) (Hz)
All	Weighted mean	0	690
G3	10 μW	122.564	1033.91	-758.747
G2	20 μW	1585.83	1615.13	-886.236
G1A	30 μW (run A)	1609.2	1399.44	-5071.89
G1B	30 μW (run B)	-3298.76	1538.4	-638.523
G1C	30 μW (run C)	344.699	1954.51	-3119.51
G13	α₀ = ±7.5 mrad	-447.904	3215	2761.62
G14	α₀ = ±12.0 mrad	-328.421	1875.4	2976.04
G6	Non-magic, 10 μW	604.349	1702.41	1373.11
G5	Non-magic, 20 μW	-334.821	3000.44	106.845
G4	Non-magic, 30 μW	-2418.82	3600.52	-2435.37

## Sheet: b
Data group	Label	Doppler slope (Hz/(m/s))	Doppler slope uncertainty (Hz/(m/s))	Doppler slope (without experiment-specific corrections) (Hz/(m/s))
All	Weighted mean	1.7	3.6
G3	10 μW	2.328	6.087	3.206
G2	20 μW	-1.345	10.465	2.755
G1A	30 μW (run A)	-19.284	8.517	-11.811
G1B	30 μW (run B)	27.459	9.054	34.687
G1C	30 μW (run C)	-3.113	10.737	4.257
G13	α₀ = ±7.5 mrad	22.209	20.556	29.161
G14	α₀ = ±12.0 mrad	11.873	12.013	12.683
G6	Non-magic, 10 μW	-3.838	10.393	8.011
G5	Non-magic, 20 μW	-5.729	16.402	7.188
G4	Non-magic, 30 μW	-6.935	19.713	7.301

## Sheet: c
Data group	Label	Transition frequency (Hz)	Transition frequency uncertainty (Hz)	Transition frequency (without experiment-specific corrections) (Hz)
All	Weighted mean	0	660
G9	5 μW	-826.501	1010.37	-1056.94
G8	10 μW	-2710.87	1649.95	-1370.55
G7A	15 μW (run A)	1309.71	1774.56	-1817.37
G7B	15 μW (run B)	43.683	1401.61	-3955.39
G12	Non-magic, 5 μW	3393.9	2063.91	-2874.08
G11	Non-magic, 10 μW	812.569	3753.01	-2709.33
G10	Non-magic, 15 μW	5574.81	3211.38	-3989.91

## Sheet: d
Data group	Label	Doppler slope (Hz/(m/s))	Doppler slope uncertainty (Hz/(m/s))	Doppler slope (without experiment-specific corrections) (Hz/(m/s))
All	Weighted mean	-3.3	4
G9	5 μW	2.765	6.519	4.124
G8	10 μW	13.307	10.996	16.73
G7A	15 μW (run A)	-7.556	10.303	-2.919
G7B	15 μW (run B)	-11.84	9.025	-6.497
G12	Non-magic, 5 μW	-20.731	11.612	-25.509
G11	Non-magic, 10 μW	-2.033	23.554	-3.667
G10	Non-magic, 15 μW	-28.626	19.252	-28.275
