# Supplementary material for: Sub-part-per-trillion test of the Standard Model with atomic hydrogen
Source: Nature. 2026 Feb 11;650(8103):845–51. doi: 10.1038/s41586-026-10124-3 (PMC12935534; doi:10.1038/s41586-026-10124-3)
Supplement: Supplementary file 7 — Source Data Extended Data Fig. 1 [file 41586_2026_10124_MOESM7_ESM.xlsx]

## Sheet: a, 0 mrad, 56.5 deg, exp.
Detuning (MHz)	Asymmetry of fit residuals (%)	Asymmetry of fit residuals uncertainty (%)
1.2546e+06	-0.0512443	0.0181189
1.8268e+06	-0.0253596	0.0182552
2.3104e+06	-0.0532027	0.0178594
2.765e+06	0.0202491	0.017405
3.219e+06	-0.0359609	0.0193864
3.6946e+06	0.0197255	0.0188942
4.2171e+06	0.0122836	0.0203109
4.8251e+06	0.0437545	0.0220252
5.5937e+06	0.0493721	0.0232629
6.7157e+06	0.0604499	0.0259128
8.9994e+06	0.0235057	0.0314973
2.26662e+07	0.0588656	0.0488111
3.63331e+07	0.0763285	0.051346
5e+07	0.0121746	0.0533389

## Sheet: a, 0 mrad, 56.5 deg, LFS
Detuning (MHz)	Asymmetry of fit residuals (%)	Asymmetry of fit residuals uncertainty (%)
1.2546e+06	-0.0493693
1.8268e+06	-0.0467855
2.3104e+06	-0.0335334
2.765e+06	-0.0161606
3.219e+06	0.00165083
3.6946e+06	0.0175623
4.2171e+06	0.030083
4.8251e+06	0.0380303
5.5937e+06	0.0398845
6.7157e+06	0.0330408
8.9994e+06	0.0140551
2.26662e+07	-0.000182882
3.63331e+07	-6.56096e-05
5e+07	-2.75987e-05

## Sheet: a, 0 mrad, 56.5 deg, QI
Detuning (MHz)	Asymmetry of fit residuals (%)	Asymmetry of fit residuals uncertainty (%)
1.2546e+06	7.95314e-05
1.8268e+06	0.000179489
2.3104e+06	0.000244111
2.765e+06	0.000265818
3.219e+06	0.000242575
3.6946e+06	0.000160356
4.2171e+06	5.32647e-06
4.8251e+06	-0.000251191
5.5937e+06	-0.000664478
6.7157e+06	-0.00135994
8.9994e+06	-0.0027562
2.26662e+07	1.67711e-06
3.63331e+07	0.00602898
5e+07	0.0114671

## Sheet: a, 0 mrad, 56.5 deg, LFS+QI
Detuning (MHz)	Asymmetry of fit residuals (%)	Asymmetry of fit residuals uncertainty (%)
1.2546e+06	-0.0492898
1.8268e+06	-0.046606
2.3104e+06	-0.0332893
2.765e+06	-0.0158948
3.219e+06	0.00189341
3.6946e+06	0.0177226
4.2171e+06	0.0300884
4.8251e+06	0.0377791
5.5937e+06	0.03922
6.7157e+06	0.0316809
8.9994e+06	0.0112989
2.26662e+07	-0.000181205
3.63331e+07	0.00596337
5e+07	0.0114395

## Sheet: a, 6P12, 12 mrad, exp.
Detuning (MHz)	Asymmetry of fit residuals (%)	Asymmetry of fit residuals uncertainty (%)
2.2173e+06	-0.0766776	0.0263642
3.2279e+06	-0.026251	0.029334
4.082e+06	0.0334334	0.0271047
4.8856e+06	0.0282374	0.0276212
5.6899e+06	-0.0110371	0.0305775
6.5368e+06	0.042105	0.0326474
7.4773e+06	-0.00740917	0.0357876
8.5973e+06	-0.0452414	0.0396114
1.00931e+07	0.0254266	0.044624
1.26965e+07	0.0627183	0.0595158
1.68413e+07	-0.0156381	0.063316
2.5131e+07	0.0507962	0.0733558
3.75655e+07	0.0640083	0.0838455
5e+07	0.0533036	0.0898377

## Sheet: a, 6P12, 12 mrad, LFS
Detuning (MHz)	Asymmetry of fit residuals (%)	Asymmetry of fit residuals uncertainty (%)
2.2173e+06	-0.0360649
3.2279e+06	-0.00823635
4.082e+06	0.00731486
4.8856e+06	0.0120587
5.6899e+06	0.0110066
6.5368e+06	0.00666738
7.4773e+06	-3.78977e-05
8.5973e+06	-0.00859874
1.00931e+07	-0.0177266
1.26965e+07	-0.0226254
1.68413e+07	-0.0147011
2.5131e+07	-0.00578242
3.75655e+07	-0.00192912
5e+07	-0.000833989

## Sheet: a, 6P12, 12 mrad, QI
Detuning (MHz)	Asymmetry of fit residuals (%)	Asymmetry of fit residuals uncertainty (%)
2.2173e+06	-0.000567258
3.2279e+06	-0.000110256
4.082e+06	0.000483454
4.8856e+06	0.000853584
5.6899e+06	0.000847956
6.5368e+06	0.000349605
7.4773e+06	-0.000684071
8.5973e+06	-0.0023688
1.00931e+07	-0.00495365
1.26965e+07	-0.00906762
1.68413e+07	-0.011677
2.5131e+07	-0.00368959
3.75655e+07	0.0134164
5e+07	0.0293618

## Sheet: a, 6P12, 12 mrad, LFS+QI
Detuning (MHz)	Asymmetry of fit residuals (%)	Asymmetry of fit residuals uncertainty (%)
2.2173e+06	-0.0366321
3.2279e+06	-0.0083466
4.082e+06	0.00779832
4.8856e+06	0.0129123
5.6899e+06	0.0118545
6.5368e+06	0.00701698
7.4773e+06	-0.000721969
8.5973e+06	-0.0109675
1.00931e+07	-0.0226802
1.26965e+07	-0.031693
1.68413e+07	-0.0263782
2.5131e+07	-0.00947201
3.75655e+07	0.0114872
5e+07	0.0285278

## Sheet: a, 6P12, 146.5 deg, exp.
Detuning (MHz)	Asymmetry of fit residuals (%)	Asymmetry of fit residuals uncertainty (%)
1.2546e+06	-0.0567219	0.0529232
1.8268e+06	-0.0200986	0.0488094
2.3104e+06	-0.112577	0.0443177
2.765e+06	0.0186199	0.0476248
3.219e+06	0.0604468	0.0405699
3.6946e+06	-0.0231582	0.0532154
4.2171e+06	0.0546609	0.0571457
4.8251e+06	0.0510562	0.0618109
5.5937e+06	0.0130345	0.0688087
6.7157e+06	0.143165	0.0697725
8.9994e+06	0.065656	0.0839044
2.26662e+07	0.210465	0.12808
3.63331e+07	0.0891436	0.125364
5e+07	0.13477	0.12028

## Sheet: a, 6P12, 146.5 deg, LFS
Detuning (MHz)	Asymmetry of fit residuals (%)	Asymmetry of fit residuals uncertainty (%)
1.2546e+06	-0.0287541
1.8268e+06	-0.0270491
2.3104e+06	-0.019175
2.765e+06	-0.00895511
3.219e+06	0.00145558
3.6946e+06	0.0106671
4.2171e+06	0.0177867
4.8251e+06	0.0221119
5.5937e+06	0.022754
6.7157e+06	0.0182539
8.9994e+06	0.0069544
2.26662e+07	-0.000256697
3.63331e+07	-7.76481e-05
5e+07	-3.15803e-05

[truncated: 12 more sheets: a, 6P12, 146.5 deg, QI, a, 6P12, 146.5 deg, LFS+QI, a, 6P32, 146.5 deg, exp., a, 6P32, 146.5 deg, LFS, a, 6P32, 146.5 deg, QI, a, 6P32, 146.5 deg, LFS+QI, b, 0 mrad, 56.5 deg, exp., b, 0 mrad, 56.5 deg, LFS, b, 0 mrad, 56.5 deg, QI, b, 6P12, 12 mrad, exp., b, 6P12, 12 mrad, LFS, b, 6P12, 12 mrad, QI]
