# Supplementary material for: Sub-part-per-trillion test of the Standard Model with atomic hydrogen
Source: Nature. 2026 Feb 11;650(8103):845–51. doi: 10.1038/s41586-026-10124-3 (PMC12935534; doi:10.1038/s41586-026-10124-3)
Supplement: Supplementary file 8 — Source Data Extended Data Fig. 2 [file 41586_2026_10124_MOESM8_ESM.csv]

DOI	Year	Label	Reference	Theory source	Rydberg constant (1/m)	Rydberg constant uncertainty (1/m)	r with Rydberg constant from 1S-2S meas.
10.1103/RevModPhys.97.025002	2022	CODATA 2022	1		10973731.5681570	0.0000120
	2025	2S-6P (2026)	-1	CODATA2022	10973731.5681524	0.0000079	0.40
10.1103/PhysRevLett.107.203001	2011	1S-2S (2011)	18	CODATA2022	10973731.5681523	0.0000065
10.1103/PhysRevLett.132.113001	2024	2S ionization energy (2024)	7	CODATA2022	10973731.5680363	0.0000735	0.04
10.1103/PhysRevLett.128.023001	2022	2S-8D (2022)	6	CODATA2022	10973731.5682512	0.0000286	0.10
10.1126/science.abc7776	2020	1S-3S (2020)	5	CODATA2022	10973731.5681578	0.0000066	0.91
10.1103/PhysRevLett.120.183003	2018	1S-3S (2018)	3	CODATA2022	10973731.5681792	0.0000115	0.53
10.1126/science.aah6677	2017	2S-4P (2017)	2	CODATA2022	10973731.5681208	0.0000411	0.09
