# Supplementary material for: Sub-part-per-trillion test of the Standard Model with atomic hydrogen
Source: Nature. 2026 Feb 11;650(8103):845–51. doi: 10.1038/s41586-026-10124-3 (PMC12935534; doi:10.1038/s41586-026-10124-3)
Supplement: Supplementary file 9 — Source Data Extended Data Fig. 3 [file 41586_2026_10124_MOESM9_ESM.xlsx]

## Sheet: a, exp., 0 V m^-1
Detuning (Hz)	Signal (cts)	Signal uncertainty (cts)
-50000000	468	21.6333
-36333100	482	21.9545
-22666200	614	24.779
-8999400	1506	38.8072
-6715700	2371	48.6929
-5593700	3240	56.921
-4825100	4288	65.4828
-4217100	5378	73.3348
-3694600	6313	79.4544
-3219000	7555	86.9195
-2765000	8339	91.3181
-2310400	9125	95.5249
-1826800	9930	99.6494
-1254600	10850	104.163
0	11033	105.038
0	11542	107.434
1254600	10733	103.6
1826800	9949	99.7447
2310400	9232	96.0833
2765000	8326	91.2469
3219000	7307	85.481
3694600	6472	80.4487
4217100	5150	71.7635
4825100	4105	64.0703
5593700	3500	59.1608
6715700	2422	49.2138
8999400	1550	39.37
22666200	637	25.2389
36333100	513	22.6495
50000000	505	22.4722

## Sheet: a, sim., 0 V m^-1
Detuning (Hz)	Signal (cts)	Signal uncertainty (cts)
-63500000	422.678
-63000000	424.855
-62500000	426.91
-62000000	428.762
-61500000	430.366
-61000000	431.71
-60500000	432.809
-60000000	433.701
-59500000	434.433
-59000000	435.05
-58500000	435.591
-58000000	436.088
-57500000	436.564
-57000000	437.031
-56500000	437.5
-56000000	437.977
-55500000	438.463
-55000000	438.961
-54500000	439.473
-54000000	439.999
-53500000	440.542
-53000000	441.101
-52500000	441.679
-52000000	442.276
-51500000	442.891
-51000000	443.527
-50500000	444.182
-50000000	444.858
-49500000	445.554
-49000000	446.272
-48500000	447.012
-48000000	447.775
-47500000	448.561
-47000000	449.373
-46500000	450.21
-46000000	451.074
-45500000	451.965
-45000000	452.885
-44500000	453.835
-44000000	454.816
-43500000	455.83
-43000000	456.88
-42500000	457.967
-42000000	459.094
-41500000	460.263
-41000000	461.476
-40500000	462.735
-40000000	464.043
-39500000	465.401
-39000000	466.811
-38500000	468.277
-38000000	469.801
-37500000	471.386
-37000000	473.035
-36500000	474.752
-36000000	476.54
-35500000	478.406
-35000000	480.352
-34500000	482.386
-34000000	484.512
-33500000	486.738
-33000000	489.068
-32500000	491.509
-32000000	494.069
-31500000	496.754
-31000000	499.571
-30500000	502.529
-30000000	505.638
-29500000	508.906
-29000000	512.345
-28500000	515.969
-28000000	519.79
-27500000	523.823
-27000000	528.086
-26500000	532.596
-26000000	537.373
-25500000	542.439
-25000000	547.817
-24500000	553.535
-24000000	559.621
-23500000	566.107
-23000000	573.031
-22500000	580.432
-22000000	588.355
-21500000	596.851
-21000000	605.978
-20500000	615.799
-20000000	626.388
-19500000	637.828
-19000000	650.212
-18500000	663.65
-18000000	678.264
-17500000	694.198
-17000000	711.619
-16500000	730.717
-16000000	751.72
-15500000	774.893
-15000000	800.548
-14500000	829.06
-14000000	860.876
-13500000	896.536
-13000000	936.696
-12500000	982.161
-12000000	1033.93
-11500000	1093.23
-11000000	1161.64
-10500000	1241.14
-10000000	1334.25
-9500000	1444.22
-9000000	1575.23
-8500000	1732.58
-8000000	1923.01
-7500000	2154.83
-7000000	2438.02
-6500000	2783.99
-6000000	3204.95
-5500000	3712.64
-5000000	4316.31
-4500000	5020.04
-4000000	5819.58
-3500000	6699.32
-3000000	7630.11
-2500000	8568.88
-2000000	9460.81
-1500000	10244.2
-1000000	10857.8
-500000	11249.5
0	11384.1
500000	11249
1000000	10856.8
1500000	10242.8
2000000	9459.06
2500000	8566.92
3000000	7628.04
3500000	6697.24
4000000	5817.55
4500000	5018.11
5000000	4314.51
5500000	3710.99
6000000	3203.45
6500000	2782.62
7000000	2436.77
7500000	2153.7
8000000	1921.98
8500000	1731.63
9000000	1574.36
9500000	1443.42
10000000	1333.51
10500000	1240.45
11000000	1161
11500000	1092.63
12000000	1033.36
12500000	981.634
13000000	936.202
13500000	896.071
14000000	860.439
14500000	828.649
15000000	800.161
15500000	774.529
16000000	751.379
16500000	730.397
17000000	711.319
17500000	693.919
18000000	678.004
18500000	663.409
19000000	649.989
19500000	637.622
20000000	626.199
20500000	615.626
21000000	605.82
21500000	596.708
22000000	588.227
22500000	580.317
23000000	572.93
23500000	566.02
24000000	559.545
24500000	553.471
25000000	547.765
25500000	542.398
26000000	537.343
26500000	532.576
27000000	528.076
27500000	523.824
28000000	519.8
28500000	515.989
29000000	512.375
29500000	508.945
30000000	505.686
30500000	502.587
31000000	499.637
31500000	496.828
32000000	494.152
32500000	491.601
33000000	489.169
33500000	486.847
34000000	484.631
34500000	482.513
35000000	480.488
35500000	478.55
36000000	476.694
36500000	474.914
37000000	473.206
37500000	471.566
38000000	469.99
38500000	468.474
39000000	467.017
39500000	465.615
40000000	464.265
40500000	462.966
41000000	461.715
41500000	460.51
42000000	459.349
42500000	458.229
43000000	457.148
43500000	456.105
44000000	455.098
44500000	454.123
45000000	453.18
45500000	452.266
46000000	451.381
46500000	450.523
47000000	449.692
47500000	448.886
48000000	448.106
48500000	447.35
49000000	446.619
49500000	445.912
50000000	445.227
50500000	444.565
51000000	443.924
51500000	443.302
52000000	442.699
52500000	442.114
53000000	441.545
53500000	440.991
54000000	440.452
54500000	439.927
55000000	439.415
55500000	438.917
56000000	438.43
56500000	437.954
57000000	437.487
57500000	437.022
58000000	436.551
58500000	436.058
59000000	435.521
59500000	434.908
60000000	434.176
60500000	433.279
61000000	432.169
61500000	430.808
62000000	429.177
62500000	427.29
63000000	425.193
63500000	422.97

## Sheet: a, exp., 22 V m^-1
Detuning (Hz)	Signal (cts)	Signal uncertainty (cts)
-50686242	535	23.1301
-37019342	672	25.923
-23352442	663	25.7488
-9685642	1373	37.054
-7401942	1873	43.2782
-6279942	2714	52.0961
-5511342	3562	59.6825
-4903342	4221	64.9692
-4380842	4836	69.5414
-3905242	5582	74.7128
-3451242	6118	78.2176
-2996642	6865	82.8553
-2513042	7389	85.9593
-1940842	8145	90.2497
-686242	8420	91.7606
-686242	8220	90.6642
568358	7797	88.3006
1140558	7542	86.8447
1624158	6748	82.1462
2078758	6362	79.7621
2532758	5430	73.6885
3008358	4704	68.5857
3530858	4050	63.6396
4138858	3210	56.6569
4907458	2579	50.7839
6029458	1893	43.5086
8313158	1291	35.9305
21979958	680	26.0768
35646858	652	25.5343
49313758	677	26.0192

## Sheet: a, sim., 22 V m^-1
Detuning (Hz)	Signal (cts)	Signal uncertainty (cts)
-63500000	515.916
-63000000	524.473
-62500000	532.386
-62000000	539.322
-61500000	545.092
-61000000	549.657
-60500000	553.103
-60000000	555.599
-59500000	557.353
-59000000	558.566
-58500000	559.415
-58000000	560.035
-57500000	560.522
-57000000	560.939
-56500000	561.322
-56000000	561.695
-55500000	562.067
-55000000	562.445
-54500000	562.832
-54000000	563.229
-53500000	563.638
-53000000	564.058
-52500000	564.49
-52000000	564.935
-51500000	565.393
-51000000	565.865
-50500000	566.351
-50000000	566.852
-49500000	567.368
-49000000	567.9
-48500000	568.449
-48000000	569.016
-47500000	569.6
-47000000	570.204
-46500000	570.828
-46000000	571.472
-45500000	572.138
-45000000	572.828
-44500000	573.541
-44000000	574.279
-43500000	575.043
-43000000	575.835
-42500000	576.655
-42000000	577.506
-41500000	578.388
-41000000	579.302
-40500000	580.251
-40000000	581.236
-39500000	582.259
-39000000	583.323
-38500000	584.428
-38000000	585.579
-37500000	586.777
-37000000	588.026
-36500000	589.329
-36000000	590.688
-35500000	592.107
-35000000	593.589
-34500000	595.139
-34000000	596.76
-33500000	598.457
-33000000	600.234
-32500000	602.095
-32000000	604.047
-31500000	606.096
-31000000	608.247
-30500000	610.508
-30000000	612.886
-29500000	615.391
-29000000	618.031
-28500000	620.816
-28000000	623.758
-27500000	626.869
-27000000	630.162
-26500000	633.652
-26000000	637.354
-25500000	641.287
-25000000	645.469
-24500000	649.924
-24000000	654.673
-23500000	659.745
-23000000	665.17
-22500000	670.981
-22000000	677.215
-21500000	683.917
-21000000	691.134
-20500000	698.92
-20000000	707.339
-19500000	716.46
-19000000	726.366
-18500000	737.15
-18000000	748.92
-17500000	761.803
-17000000	775.943
-16500000	791.514
-16000000	808.717
-15500000	827.794
-15000000	849.031
-14500000	872.772
-14000000	899.436
-13500000	929.532
-13000000	963.688
-12500000	1002.68
-12000000	1047.5
-11500000	1099.36
-11000000	1159.85
-10500000	1231
-10000000	1315.38
-9500000	1416.35
-9000000	1538.16
-8500000	1686.17
-8000000	1866.94
-7500000	2088.23
-7000000	2358.73
-6500000	2687.42
-6000000	3082.4
-5500000	3549.23
-5000000	4088.75
-4500000	4694.73
-4000000	5351.78
-3500000	6034.3
-3000000	6706.81
-2500000	7326.5
-2000000	7847.6
-1500000	8227.34
-1000000	8432.19
-500000	8443.29
0	8259.53
500000	7897.79
1000000	7390.1
1500000	6778.49
2000000	6108.73
2500000	5424.3
3000000	4761.75
3500000	4147.96
4000000	3599.5
4500000	3123.59
5000000	2720.09
5500000	2383.88
6000000	2107
6500000	1880.5
7000000	1695.57
7500000	1544.31
8000000	1419.98
8500000	1317.07
9000000	1231.2
9500000	1158.93
10000000	1097.56
10500000	1045.03
11000000	999.696
11500000	960.299
12000000	925.831
12500000	895.494
13000000	868.642
13500000	844.755
14000000	823.407
14500000	804.244
15000000	786.975
15500000	771.354
16000000	757.176
16500000	744.266
17000000	732.476
17500000	721.677
18000000	711.761
18500000	702.632
19000000	694.209
19500000	686.419
20000000	679.198
20500000	672.493
21000000	666.254
21500000	660.438
22000000	655.006
22500000	649.924
23000000	645.162
23500000	640.693
24000000	636.492
24500000	632.536
25000000	628.806
25500000	625.284
26000000	621.954
26500000	618.801
27000000	615.81
27500000	612.97
28000000	610.268
28500000	607.695
29000000	605.239
29500000	602.892
30000000	600.646
30500000	598.492
31000000	596.424
31500000	594.438
32000000	592.532
32500000	590.716
33000000	589.012
33500000	587.474
34000000	586.205
34500000	585.391
35000000	585.334
35500000	586.485
36000000	589.456
36500000	594.985
37000000	603.834
37500000	616.609
38000000	633.513
38500000	654.098
39000000	677.105
39500000	700.473
40000000	721.584
40500000	737.724
41000000	746.65
41500000	747.106
42000000	739.112
42500000	723.938
43000000	703.775
43500000	681.218
44000000	658.718
44500000	638.176
45000000	620.743
45500000	606.831
46000000	596.285
46500000	588.603
47000000	583.153
47500000	579.32
48000000	576.595
48500000	574.596
49000000	573.062
49500000	571.824
50000000	570.778
50500000	569.861
51000000	569.037
51500000	568.283
52000000	567.586
52500000	566.934
53000000	566.322
53500000	565.744
54000000	565.196
54500000	564.675
55000000	564.177
55500000	563.699
56000000	563.237
56500000	562.784
57000000	562.327
57500000	561.843
58000000	561.295
58500000	560.618
59000000	559.714
59500000	558.447
60000000	556.639
60500000	554.085
61000000	550.577
61500000	545.942
62000000	540.095
62500000	533.075
63000000	525.073
63500000	516.422

## Sheet: a, exp., 43 V m^-1
Detuning (Hz)	Signal (cts)	Signal uncertainty (cts)
-52744966	882	29.6985
-39078066	939	30.6431
-25411166	968	31.1127
-11744366	1563	39.5348
-9460666	1985	44.5533
-8338666	2344	48.4149
-7570066	2995	54.7266
-6962066	3389	58.2151
-6439566	3969	63
-5963966	4474	66.888
-5509966	4923	70.1641
-5055366	5584	74.7262
-4571766	5668	75.2861
-3999566	6303	79.3914
-2744966	5983	77.3499
-2744966	6290	79.3095
-1490366	6176	78.5875
-918166	5793	76.1118
-434566	5042	71.007
20034	4799	69.2748
474034	4201	64.8151
949634	3940	62.7694
1472134	3356	57.931
2080134	2782	52.7447
2848734	2262	47.5605
3970734	1831	42.7902
6254434	1409	37.5366
19921234	966	31.0805
33588134	994	31.5278
47255034	981	31.3209

## Sheet: a, sim., 43 V m^-1
Detuning (Hz)	Signal (cts)	Signal uncertainty (cts)
-63500000	801.443
-63000000	821.975
-62500000	840.898
-62000000	857.408
-61500000	871.049
-61000000	881.732
-60500000	889.668
-60000000	895.275
-59500000	899.056
-59000000	901.509
-58500000	903.059
-58000000	904.038
-57500000	904.679
-57000000	905.135
-56500000	905.495
-56000000	905.812
-55500000	906.113
-55000000	906.411
-54500000	906.712
-54000000	907.018
-53500000	907.332
-53000000	907.655
-52500000	907.987
-52000000	908.329
-51500000	908.681
-51000000	909.045
-50500000	909.421
-50000000	909.809
-49500000	910.211
-49000000	910.625
-48500000	911.054
-48000000	911.497
-47500000	911.955
-47000000	912.428
-46500000	912.917
-46000000	913.424
-45500000	913.948
-45000000	914.49
-44500000	915.052
-44000000	915.634
-43500000	916.237
-43000000	916.863
-42500000	917.513
-42000000	918.188
-41500000	918.889
-41000000	919.617
-40500000	920.375
-40000000	921.164
-39500000	921.985
-39000000	922.839
-38500000	923.73
-38000000	924.659
-37500000	925.628
-37000000	926.639
-36500000	927.695
-36000000	928.799
-35500000	929.954
-35000000	931.163
-34500000	932.429
-34000000	933.757
-33500000	935.15
-33000000	936.612
-32500000	938.15
-32000000	939.766
-31500000	941.469
-31000000	943.263
-30500000	945.155
-30000000	947.153
-29500000	949.265
-29000000	951.499
-28500000	953.865
-28000000	956.375
-27500000	959.039
-27000000	961.871
-26500000	964.885
-26000000	968.098
-25500000	971.528
-25000000	975.194
-24500000	979.119
-24000000	983.329
-23500000	987.852
-23000000	992.721
-22500000	997.971
-22000000	1003.64
-21500000	1009.79
-21000000	1016.46
-20500000	1023.72
-20000000	1031.63
-19500000	1040.29
-19000000	1049.79
-18500000	1060.24
-18000000	1071.79
-17500000	1084.58
-17000000	1098.81
-16500000	1114.71
-16000000	1132.56
-15500000	1152.69
-15000000	1175.52
-14500000	1201.58
-14000000	1231.5
-13500000	1266.13
-13000000	1306.5
-12500000	1353.97
-12000000	1410.3
-11500000	1477.76
-11000000	1559.25
-10500000	1658.47
-10000000	1780.01
-9500000	1929.37
-9000000	2112.82
-8500000	2337
-8000000	2608.15
-7500000	2930.91
-7000000	3306.79
-6500000	3732.42
-6000000	4197.89
-5500000	4685.81
-5000000	5171.33
-4500000	5623.77
-4000000	6009.67
-3500000	6297.1
-3000000	6460.33
-2500000	6484.03
-2000000	6365.79
-1500000	6116.62
-1000000	5759.03
-500000	5323.36
0	4843.13
500000	4350.52
1000000	3872.76
1500000	3430.02
2000000	3034.79
2500000	2692.56
3000000	2403.31
3500000	2163.25
4000000	1966.46
4500000	1806.28
5000000	1676.19
5500000	1570.33
6000000	1483.75
6500000	1412.41
7000000	1353.14
7500000	1303.43
8000000	1261.36
8500000	1225.45
9000000	1194.53
9500000	1167.72
10000000	1144.31
10500000	1123.74
11000000	1105.56
11500000	1089.41
12000000	1074.99
12500000	1062.07
13000000	1050.43
13500000	1039.91
14000000	1030.37
14500000	1021.69
15000000	1013.77
15500000	1006.52
16000000	999.859
16500000	993.732
17000000	988.08
17500000	982.853
18000000	978.009
18500000	973.51
19000000	969.322
19500000	965.418
20000000	961.769
20500000	958.353
21000000	955.151
21500000	952.142
22000000	949.312
22500000	946.646
23000000	944.131
23500000	941.755
24000000	939.507
24500000	937.377
25000000	935.355
25500000	933.432
26000000	931.6
26500000	929.852
27000000	928.181
27500000	926.581
28000000	925.046
28500000	923.572
29000000	922.153
29500000	920.787
30000000	919.469
30500000	918.196
31000000	916.967
31500000	915.781
32000000	914.639
32500000	913.55
33000000	912.532
33500000	911.628
34000000	910.926
34500000	910.596
35000000	910.958
35500000	912.568
36000000	916.333
36500000	923.622
37000000	936.328
37500000	956.8
38000000	987.574
38500000	1030.83
39000000	1087.63
39500000	1157.08
40000000	1235.65
40500000	1317.06
41000000	1392.87
41500000	1453.86
42000000	1491.87
42500000	1501.68
43000000	1482.22
43500000	1436.81
44000000	1372.25
44500000	1297.24
45000000	1220.47
45500000	1149.05
46000000	1087.62
46500000	1038.23
47000000	1000.78
47500000	973.767
48000000	955.052
48500000	942.443
49000000	934.053
49500000	928.431
50000000	924.561
50500000	921.778
51000000	919.669
51500000	917.988
52000000	916.59
52500000	915.392
53000000	914.341
53500000	913.405
54000000	912.56
54500000	911.791
55000000	911.085
55500000	910.43
56000000	909.812
56500000	909.211
57000000	908.597
57500000	907.913
58000000	907.063
58500000	905.892
59000000	904.163
59500000	901.541
60000000	897.595
60500000	891.823
61000000	883.718
61500000	872.86
62000000	859.033
62500000	842.329
63000000	823.207
63500000	802.475

## Sheet: b, exp., 0 V m^-1
Detuning (Hz)	Signal (cts)	Signal uncertainty (cts)
-50000000	512	22.6274
-36333100	505	22.4722
-22666200	611	24.7184
-8999400	1425	37.7492
-6715700	2323	48.1975
-5593700	3176	56.356
-4825100	4193	64.7534
-4217100	5136	71.6659
-3694600	5857	76.531
-3219000	6721	81.9817
-2765000	7421	86.1452
-2310400	8307	91.1427
-1826800	8954	94.6256
-1254600	9707	98.5241
0	10252	101.252
0	10400	101.98
1254600	9769	98.8383
1826800	9286	96.3639
2310400	8381	91.5478
2765000	7716	87.8408
3219000	6884	82.9699
3694600	5947	77.1168
4217100	5036	70.9648
4825100	4326	65.7723
5593700	3249	57
6715700	2336	48.3322
8999400	1458	38.1838
22666200	592	24.3311
36333100	490	22.1359
50000000	483	21.9773

## Sheet: b, sim., 0 V m^-1
Detuning (Hz)	Signal (cts)	Signal uncertainty (cts)
-63500000	475.531
-63000000	475.821
-62500000	476.111
-62000000	476.411
-61500000	476.719
-61000000	477.033
-60500000	477.356
-60000000	477.684
-59500000	478.025
-59000000	478.374
-58500000	478.732
-58000000	479.098
-57500000	479.472
-57000000	479.854
-56500000	480.255
-56000000	480.662
-55500000	481.082
-55000000	481.511
-54500000	481.947
-54000000	482.405
-53500000	482.873
-53000000	483.353
-52500000	483.847
-52000000	484.357
-51500000	484.886
-51000000	485.419
-50500000	485.973
-50000000	486.546
-49500000	487.136
-49000000	487.742
-48500000	488.369
-48000000	489.015
-47500000	489.677
-47000000	490.373
-46500000	491.084
-46000000	491.818
-45500000	492.576
-45000000	493.362
-44500000	494.173
-44000000	495.013
-43500000	495.882
-43000000	496.781
-42500000	497.714
-42000000	498.679
-41500000	499.68
-41000000	500.717
-40500000	501.795
-40000000	502.912
-39500000	504.072
-39000000	505.278
-38500000	506.532
-38000000	507.836
-37500000	509.192
-37000000	510.605
-36500000	512.076
-36000000	513.61
-35500000	515.21
-35000000	516.878
-34500000	518.621
-34000000	520.441
-33500000	522.345
-33000000	524.337
-32500000	526.422
-32000000	528.607
-31500000	530.898
-31000000	533.3
-30500000	535.825
-30000000	538.478
-29500000	541.268
-29000000	544.205
-28500000	547.301
-28000000	550.565
-27500000	554.012
-27000000	557.655
-26500000	561.509
-26000000	565.589
-25500000	569.917
-25000000	574.51
-24500000	579.393
-24000000	584.588
-23500000	590.126
-23000000	596.034
-22500000	602.349
-22000000	609.107
-21500000	616.353
-21000000	624.134
-20500000	632.504
-20000000	641.526
-19500000	651.268
-19000000	661.81
-18500000	673.242
-18000000	685.669
-17500000	699.211
-17000000	714.006
-16500000	730.214
-16000000	748.023
-15500000	767.653
-15000000	789.364
-14500000	813.465
-14000000	840.323
-13500000	870.38
-13000000	904.172
-12500000	942.352
-12000000	985.723
-11500000	1035.29
-11000000	1092.3
-10500000	1158.36
-10000000	1235.53
-9500000	1326.44
-9000000	1434.6
-8500000	1564.61
-8000000	1722.69
-7500000	1917.13
-7000000	2158.98
-6500000	2462.4
-6000000	2844.29
-5500000	3322.41
-5000000	3911.75
-4500000	4618.97
-4000000	5434.95
-3500000	6329.8
-3000000	7253.15
-2500000	8138.56
-2000000	8911.17
-1500000	9501.35
-1000000	9873.71
-500000	10052.2
0	10100.2
500000	10052.5
1000000	9874.28
1500000	9502.13
2000000	8912.09
2500000	8139.54
3000000	7254.14
3500000	6330.77
4000000	5435.87
4500000	4619.82
5000000	3912.53
5500000	3323.12
6000000	2844.93
6500000	2462.98
7000000	2159.51
7500000	1917.61
8000000	1723.13
8500000	1565.03
9000000	1434.98
9500000	1326.8
10000000	1235.86
10500000	1158.68
11000000	1092.6
11500000	1035.57
12000000	985.986
12500000	942.601
13000000	904.408
13500000	870.605
14000000	840.536
14500000	813.668
15000000	789.559
15500000	767.838
16000000	748.2
16500000	730.382
17000000	714.167
17500000	699.366
18000000	685.817
18500000	673.383
19000000	661.945
19500000	651.397
20000000	641.65
20500000	632.623
21000000	624.247
21500000	616.462
22000000	609.211
22500000	602.448
23000000	596.129
23500000	590.216
24000000	584.675
24500000	579.475
25000000	574.589
25500000	569.991
26000000	565.66
26500000	561.576
27000000	557.719
27500000	554.073
28000000	550.622
28500000	547.355
29000000	544.256
29500000	541.316
30000000	538.522
30500000	535.867
31000000	533.34
31500000	530.934
32000000	528.64
32500000	526.453
33000000	524.366
33500000	522.371
34000000	520.464
34500000	518.641
35000000	516.896
35500000	515.224
36000000	513.622
36500000	512.087
37000000	510.614
37500000	509.199
38000000	507.84
38500000	506.533
39000000	505.277
39500000	504.069
40000000	502.906
40500000	501.79
41000000	500.706
41500000	499.668
42000000	498.665
42500000	497.697
43000000	496.764
43500000	495.862
44000000	494.992
44500000	494.15
45000000	493.336
45500000	492.549
46000000	491.789
46500000	491.052
47000000	490.339
47500000	489.648
48000000	488.976
48500000	488.33
49000000	487.701
49500000	487.092
50000000	486.499
50500000	485.927
51000000	485.369
51500000	484.829
52000000	484.302
52500000	483.791
53000000	483.297
53500000	482.815
54000000	482.347
54500000	481.89
55000000	481.445
55500000	481.015
56000000	480.596
56500000	480.189
57000000	479.787
57500000	479.403
58000000	479.022
58500000	478.658
59000000	478.294
59500000	477.948
60000000	477.607
60500000	477.273
61000000	476.954
61500000	476.632
62000000	476.324
62500000	476.021
63000000	475.729
63500000	475.443

## Sheet: b, exp., 22 V m^-1
Detuning (Hz)	Signal (cts)	Signal uncertainty (cts)
-50299834	658	25.6515
-37187634	703	26.5141
-24075334	771	27.7669
-10963134	1454	38.1314
-8595534	2119	46.0326
-7263234	2958	54.3875
-6269134	3821	61.8142
-5430234	4682	68.4251
-4665534	5131	71.631
-3922834	5490	74.0945
-3149634	5790	76.092
-2248934	6045	77.7496
-1599234	5850	76.4853
-949534	5849	76.4788
-299834	5970	77.2658
-299834	6025	77.6209
349866	6267	79.1644
999566	6554	80.9568
1649266	6437	80.2309
2549966	6300	79.3725
3323166	6075	77.9423
4065866	5518	74.2832
4830566	4778	69.1231
5669466	3876	62.2575
6663566	2962	54.4243
7995866	2247	47.4025
10363466	1295	35.9861
23475666	798	28.2489
36587966	728	26.9815
49700166	680	26.0768

## Sheet: b, sim., 22 V m^-1
Detuning (Hz)	Signal (cts)	Signal uncertainty (cts)
-63500000	1624.89
-63000000	1561.23
-62500000	1500.16
-62000000	1441.64
-61500000	1385.62
-61000000	1332.05
-60500000	1280.88
-60000000	1232.07
-59500000	1185.56
-59000000	1141.31
-58500000	1099.28
-58000000	1059.4
-57500000	1021.64
-57000000	985.94
-56500000	952.26
-56000000	920.549
-55500000	890.758
-55000000	862.839
-54500000	836.744
-54000000	812.425
-53500000	789.833
-53000000	768.92
-52500000	749.638
-52000000	731.939
-51500000	715.774
-51000000	701.095
-50500000	687.854
-50000000	676.002
-49500000	665.492
-49000000	656.275
-48500000	648.302
-48000000	641.526
-47500000	635.898
-47000000	631.37
-46500000	627.894
-46000000	625.421
-45500000	623.903
-45000000	623.292
-44500000	623.539
-44000000	624.597
-43500000	626.418
-43000000	628.952
-42500000	632.151
-42000000	635.968
-41500000	640.354
-41000000	645.26
-40500000	650.639
-40000000	656.442
-39500000	662.622
-39000000	669.128
-38500000	675.915
-38000000	682.932
-37500000	690.133
-37000000	697.468
-36500000	704.889
-36000000	712.349
-35500000	719.798
-35000000	727.189
-34500000	734.473
-34000000	741.603
-33500000	748.529
-33000000	755.203
-32500000	761.578
-32000000	767.605
-31500000	773.236
-31000000	778.422
-30500000	783.115
-30000000	787.267
-29500000	790.83
-29000000	793.755
-28500000	795.994
-28000000	797.5
-27500000	798.223
-27000000	798.115
-26500000	797.128
-26000000	795.214
-25500000	792.325
-25000000	788.411
-24500000	783.426
-24000000	777.321
-23500000	770.06
-23000000	761.846
-22500000	753.091
-22000000	744.211
-21500000	735.625
-21000000	727.752
-20500000	721.008
-20000000	715.812
-19500000	712.581
-19000000	711.735
-18500000	713.69
-18000000	718.864
-17500000	727.677
-17000000	740.545
-16500000	757.886
-16000000	780.119
-15500000	807.661
-15000000	840.93
-14500000	880.345
-14000000	926.323
-13500000	979.282
-13000000	1039.64
-12500000	1107.82
-12000000	1184.23
-11500000	1269.29
-11000000	1363.42
-10500000	1467.12
-10000000	1585.49
-9500000	1730.92
-9000000	1916.46
-8500000	2155.14
-8000000	2459.26
-7500000	2829.54
-7000000	3257.62
-6500000	3731.03
-6000000	4218.08
-5500000	4680.51
-5000000	5077.13
-4500000	5370.03
-4000000	5537.84
-3500000	5640.57
-3000000	5752.97
-2500000	5888.35
-2000000	6002.23
-1500000	6037.15
-1000000	6029.17
-500000	6044.03
0	6106.78
500000	6175.85
1000000	6208.49
1500000	6191.62
2000000	6141.84
2500000	6078.25
3000000	5978.9
3500000	5813.07
4000000	5550.59
4500000	5179.49
5000000	4715.48
5500000	4207.2
6000000	3696.87
6500000	3217.94
7000000	2792.39
7500000	2434.47
8000000	2141.17
8500000	1906.02
9000000	1721.06
9500000	1576.51
10000000	1462.46
10500000	1369
11000000	1286.71
11500000	1211.72
12000000	1143.64
12500000	1082.18
13000000	1027.02
13500000	977.831
14000000	934.313
14500000	896.148
15000000	863.022
15500000	834.621
16000000	810.631
16500000	790.739
17000000	774.629
17500000	761.989
18000000	752.503
18500000	745.858
19000000	741.74
19500000	739.835
20000000	739.829
20500000	741.408
21000000	744.257
21500000	748.063
22000000	752.512
22500000	757.289
23000000	762.082
23500000	766.574
24000000	770.459
24500000	773.582
25000000	775.965
25500000	777.642
26000000	778.646
26500000	779.008
27000000	778.762
27500000	777.941
28000000	776.577
28500000	774.702
29000000	772.35
29500000	769.553
30000000	766.345
30500000	762.756
31000000	758.821
31500000	754.572
32000000	750.041
32500000	745.262
33000000	740.267
33500000	735.089
34000000	729.76
34500000	724.313
35000000	718.781
35500000	713.196
36000000	707.592
36500000	702
37000000	696.455
37500000	690.987
38000000	685.63
38500000	680.417
39000000	675.381
39500000	670.553
40000000	665.967
40500000	661.656
41000000	657.652
41500000	653.987
42000000	650.695
42500000	647.808
43000000	645.36
43500000	643.381
44000000	641.906
44500000	640.967
45000000	640.597
45500000	640.828
46000000	641.693
46500000	643.225
47000000	645.456
47500000	648.42
48000000	652.148
48500000	656.674
49000000	662.03
49500000	668.249
50000000	675.363
50500000	683.406
51000000	692.41
51500000	702.408
52000000	713.432
52500000	725.515
53000000	738.689
53500000	752.989
54000000	768.445
54500000	785.091
55000000	802.96
55500000	822.084
56000000	842.496
56500000	864.228
57000000	887.314
57500000	911.786
58000000	937.676
58500000	965.018
59000000	993.844
59500000	1024.19
60000000	1056.08
60500000	1089.55
61000000	1124.64
61500000	1161.38
62000000	1199.8
62500000	1239.93
63000000	1281.8
63500000	1325.46

[truncated: 11 more sheets: b, exp., 43 V m^-1, b, sim., 43 V m^-1, b, sim., sing. traj., 43 V m^-1, c, exp., c, exp., fit, c, sim., c, sim., fit, d, exp., d, exp., fit, d, sim., d, sim., fit]
