# Supplementary material for: Sub-part-per-trillion test of the Standard Model with atomic hydrogen
Source: Nature. 2026 Feb 11;650(8103):845–51. doi: 10.1038/s41586-026-10124-3 (PMC12935534; doi:10.1038/s41586-026-10124-3)
Supplement: Supplementary file 10 — Source Data Extended Data Fig. 4 [file 41586_2026_10124_MOESM10_ESM.csv]

Measurement run	Direction	Type	Measurement date	Stray electric field (V/m)	Stray electric field uncertainty (V/m)
A	x	Measurement	2019-03-24 19:15:09.183	-0.2097461656269803	0.2456647433478531
A	x	Measurement	2019-03-24 21:05:49.517	-0.2624227575736956	0.1615675195492601
A	x	Measurement	2019-03-24 22:08:07.527	-0.3136564749530556	0.1747681724143395
A	x	Measurement	2019-03-26 15:20:46.862	-0.3986080903080363	0.1654136755112307
A	x	Measurement	2019-03-26 20:38:59.547	-0.0900688676227606	0.04773559721389808
A	x	Measurement	2019-03-27 13:50:12.474	-0.02714868337518603	0.0543709816661943
A	x	Measurement	2019-03-27 14:44:18.960	-0.1138264846652297	0.08052456262333453
A	x	Measurement	2019-03-27 16:32:20.181	-0.1919016556144358	0.06062330162660339
A	x	Measurement	2019-03-27 18:02:18.819	-0.2326201347372794	0.114383649048486
A	x	Measurement	2019-04-01 15:14:05.098	-0.06515696985886643	0.0628387672196921
A	x	Measurement	2019-04-01 21:13:05.521	-0.1175580296541589	0.08366445832324608
A	x	Measurement	2019-04-02 11:54:18.036	-0.05280853856411755	0.07245222964392763
A	x	Measurement	2019-04-02 18:47:05.927	0.06267418984996506	0.0745262628683842
A	x	Measurement	2019-04-03 17:06:35.554	0.06556134876626772	0.0799579251903303
B	x	Measurement	2019-05-23 21:48:12.086	-0.04039808302721094	0.09643201108898715
B	x	Measurement	2019-05-24 14:42:10.744	0.06778984160947449	0.06499782256177665
B	x	Measurement	2019-05-27 15:58:15.579	-0.07249999226777303	0.1024944208736094
B	x	Measurement	2019-05-28 18:19:03.691	0.1688522357516697	0.06200288528586934
B	x	Measurement	2019-06-01 14:19:00.114	0.04799628230203001	0.1085965483817748
B	x	Measurement	2019-06-03 02:12:29.178	0.1072668556387822	0.108667474482518
B	x	Measurement	2019-06-03 19:40:29.860	-0.1436801927289948	0.1020128813062248
B	x	Measurement	2019-06-05 15:13:13.848	0.006029946787846397	0.06531261757651446
B	x	Measurement	2019-06-06 17:56:29.513	-0.05320181019590853	0.09982198097273759
B	x	Measurement	2019-06-07 23:16:30.687	0.0808628857175306	0.06159584017423417
B	x	Measurement	2019-06-08 17:51:39.608	-0.305210021757125	0.06639740854629561
C	x	Measurement	2019-07-30 00:01:34.461	0.05654356856082406	0.07857807523552558
C	x	Measurement	2019-08-05 22:19:54.162	-0.05353289503570832	0.06707059004807447
C	x	Measurement	2019-08-06 22:26:23.156	-0.05283233377045875	0.05151910692056972
C	x	Measurement	2019-08-08 02:30:33.901	-0.1203527102071563	0.05721183506478332
A	x	Weighted mean		-0.08441473428502609	0.13618445081191055
B	x	Weighted mean		-0.002107712793568637	0.13240889813754014
C	x	Weighted mean		-0.055710772080075584	0.07325559649294507
A	y	Measurement	2019-03-24 18:42:50.689	0.496301618312466	0.1617594339344496
A	y	Measurement	2019-03-24 20:51:56.587	0.5405024452387924	0.1169637505418116
A	y	Measurement	2019-03-24 21:36:47.700	0.4501819613426924	0.08394566334088956
A	y	Measurement	2019-03-26 15:29:29.418	0.5026294893938716	0.1368687399714326
A	y	Measurement	2019-03-26 16:37:16.003	0.4069379101520451	0.1243884217140553
A	y	Measurement	2019-03-26 18:53:22.416	0.4099367844984637	0.03230460562933026
A	y	Measurement	2019-03-27 13:25:21.291	0.1714566976104654	0.08536741790437075
A	y	Measurement	2019-03-27 14:25:24.218	0.3089495944912988	0.06930524235693715
A	y	Measurement	2019-03-27 16:15:11.377	0.3291559392493568	0.06481501030126226
A	y	Measurement	2019-04-01 13:59:32.131	0.7388469819831449	0.09206058409494311
A	y	Measurement	2019-04-01 14:17:08.485	0.6672023122584195	0.06817079749669835
A	y	Measurement	2019-04-01 14:54:37.999	0.5432704691647231	0.08388692902845381
A	y	Measurement	2019-04-01 15:44:36.619	0.6678596195252228	0.1003830311620365
A	y	Measurement	2019-04-01 19:57:52.708	0.1657671347957314	0.05421224767114103
A	y	Measurement	2019-04-01 20:23:29.690	0.3069157419365557	0.07536376028757596
A	y	Measurement	2019-04-01 20:55:32.784	0.1608304204720795	0.07139299938510647
A	y	Measurement	2019-04-01 21:38:06.448	0.22218678692465	0.0780082540803198
A	y	Measurement	2019-04-02 11:32:12.235	0.4664564108391108	0.1078023262780403
A	y	Measurement	2019-04-02 12:17:26.960	0.4375311615804761	0.07635068103000353
A	y	Measurement	2019-04-02 13:07:13.985	0.2187180172086238	0.1640757363495835
A	y	Measurement	2019-04-02 17:31:38.064	0.2474818358756112	0.1095175407584236
A	y	Measurement	2019-04-02 19:17:22.305	0.2104432326960897	0.08066649696980957
A	y	Measurement	2019-04-03 13:32:58.729	0.2518347227902218	0.08119520106273856
A	y	Measurement	2019-04-03 16:54:42.788	0.1713074112898442	0.1214450089356778
B	y	Measurement	2019-05-23 16:30:23.188	0.3468382747780823	0.0739357022934475
B	y	Measurement	2019-05-23 19:05:10.835	0.3513975903532633	0.09506256454249179
B	y	Measurement	2019-05-24 13:33:28.623	0.1320438970155256	0.1288886154318422
B	y	Measurement	2019-05-24 14:23:40.618	0.3676826274592646	0.08111660377785235
B	y	Measurement	2019-05-24 16:39:28.419	0.2860045420203424	0.06880893430731527
B	y	Measurement	2019-05-24 19:16:58.444	-0.05269557167286013	0.1257762045944813
B	y	Measurement	2019-05-27 14:28:06.417	0.6945584922758467	0.07877355096674368
B	y	Measurement	2019-05-28 17:41:41.641	0.4764929357150234	0.06488338425930602
B	y	Measurement	2019-05-31 16:51:27.868	0.1404910198673952	0.08316679969748023
B	y	Measurement	2019-06-01 14:13:12.389	0.2234880486404023	0.1259661338756521
B	y	Measurement	2019-06-03 00:08:07.766	0.05655721580298986	0.2023858790226992
B	y	Measurement	2019-06-03 19:31:00.446	0.1513231734981016	0.08689892504189448
B	y	Measurement	2019-06-05 15:12:19.851	0.4967571824250352	0.05532060842743514
B	y	Measurement	2019-06-05 21:44:12.609	0.3368773121143545	0.06006173954123176
B	y	Measurement	2019-06-06 14:35:50.456	0.186528080112769	0.1434941988865322
B	y	Measurement	2019-06-07 16:43:42.116	0.2164440967027448	0.06686888147152417
B	y	Measurement	2019-06-08 18:06:40.297	0.1221787534066908	0.106866193780811
C	y	Measurement	2019-07-29 18:45:13.802	-0.1039925076983571	0.2247769143281184
C	y	Measurement	2019-08-01 21:00:56.689	0.213733544787338	0.07549010077274873
C	y	Measurement	2019-08-05 17:13:05.957	0.5011382480128586	0.08045851904632494
C	y	Measurement	2019-08-06 18:35:51.024	0.1772977323105023	0.06121341938916697
A	y	Weighted mean		0.36771358243679947	0.17445629853717218
B	y	Weighted mean		0.3302828062081674	0.18274747254782053
C	y	Weighted mean		0.25976578467860506	0.247497304116189
A	z	Measurement	2019-03-24 19:06:10.190	-0.1712934457773624	0.1527476971166855
A	z	Measurement	2019-03-24 19:22:13.394	-0.1629001729863701	0.1931076812852585
A	z	Measurement	2019-03-24 22:21:53.242	-0.402221785477341	0.2775692902640218
A	z	Measurement	2019-03-27 14:06:45.657	0.02758092010367295	0.1163739029769657
A	z	Measurement	2019-03-27 14:57:20.040	-0.1683878291328194	0.1652982791703274
A	z	Measurement	2019-03-27 16:49:18.518	0.04729030500461841	0.1039576997581284
A	z	Measurement	2019-04-01 15:30:28.054	-0.06687966872000126	0.1055483351770841
A	z	Measurement	2019-04-01 21:26:07.315	0.1405868916756787	0.1347364546833758
A	z	Measurement	2019-04-02 12:05:26.378	-0.02084292466220497	0.1687534465191005
A	z	Measurement	2019-04-02 19:02:24.660	-0.1537590800796401	0.1272129124181818
A	z	Measurement	2019-04-03 17:18:00.530	0.1960112301276553	0.1614942221913436
B	z	Measurement	2019-05-23 22:11:57.272	-0.07697758061452187	0.2120378325083306
B	z	Measurement	2019-05-24 17:10:15.626	-0.01056273841439638	0.1328389071936942
B	z	Measurement	2019-05-27 16:29:50.136	-0.4451574352576381	0.1329198136243166
B	z	Measurement	2019-05-28 18:29:44.598	-0.1584200304088225	0.1883920795124832
B	z	Measurement	2019-06-01 14:23:19.421	0.1664012326741767	0.2435511125021727
B	z	Measurement	2019-06-03 19:46:58.500	-0.1046569221527775	0.1536408534126156
B	z	Measurement	2019-06-05 15:23:02.622	0.02767268975508877	0.143350695835245
B	z	Measurement	2019-06-06 22:02:06.070	-0.2640505440580567	0.08125560098359648
B	z	Measurement	2019-06-07 20:26:02.602	-0.09387327381811733	0.1286509795712469
B	z	Measurement	2019-06-08 18:19:10.032	-0.1073349339663661	0.1551907415690419
C	z	Measurement	2019-07-29 21:40:15.967	-0.03698861675130218	0.1299164400493891
C	z	Measurement	2019-08-05 19:21:52.370	-0.3905965209636454	0.1741669429521214
C	z	Measurement	2019-08-07 01:03:30.294	-0.1350140036027336	0.1135011546164297
A	z	Weighted mean		-0.031212451599470392	0.1693101729554172
B	z	Weighted mean		-0.15691000996240367	0.1649655826429516
C	z	Weighted mean		-0.15042743937668754	0.18256046923752836
